# Supplementary material for: Chlorido{4,4′,6,6′-tetra-tert-butyl-2,2′-[o-phenyl­enebis(nitrilo­methyl­idyne)]diphenolato-κ4 O,N,N′,O′}manganese(III)
Source: Acta Crystallogr Sect E Struct Rep Online. 2009 Nov 28;65(Pt 12):m1692–3. doi: 10.1107/S1600536809050314 (PMC2971881; doi:10.1107/S1600536809050314)
Supplement: Supplementary file 2 [file e-65-m1692-Isup2.hkl]

# 
# h,k,l, Fc-squared, Fo-squared, sigma(Fo-squared) and status flag 
# 
data_I
_shelx_title ' taher68m in P-1  (100K)' 
_shelx_refln_list_code          4 
_shelx_F_calc_maximum      327.77 
_exptl_crystal_F_000      1336.00 
_reflns_d_resolution_high  0.7697 
 
loop_ 
 _symmetry_equiv_pos_as_xyz 
 'x, y, z' 
 '-x, -y, -z' 
 
_cell_length_a    10.7650 
_cell_length_b    16.8997 
_cell_length_c    20.2324 
_cell_angle_alpha 107.357 
_cell_angle_beta   90.010 
_cell_angle_gamma 107.294 
 
_shelx_F_squared_multiplier     1.000 
 
loop_ 
 _refln_index_h 
 _refln_index_k 
 _refln_index_l 
 _refln_F_squared_calc 
 _refln_F_squared_meas 
 _refln_F_squared_sigma 
 _refln_observed_status 
   2   0   0    32527.17    33414.26   1385.58 o 
   3   0   0        0.31       -4.04      4.04 o 
   4   0   0       79.95      130.77      9.94 o 
   5   0   0        3.70        2.26      3.91 o 
   6   0   0     8722.08     8851.72    328.78 o 
   7   0   0       60.12       75.74     10.35 o 
   8   0   0     2717.93     2576.24    106.85 o 
   9   0   0        2.85        8.29      9.32 o 
  10   0   0      986.28      981.06     52.57 o 
  11   0   0       12.45       17.13     12.20 o 
  12   0   0      724.47      815.13     78.13 o 
  13   0   0      238.12      280.87     47.22 o 
 -13   1   0      267.68      249.89     42.77 o 
 -12   1   0        1.56       33.58     35.57 o 
 -11   1   0       92.99       84.65     17.07 o 
 -10   1   0      635.68      722.88     41.53 o 
  -9   1   0        7.03        5.35      8.77 o 
  -8   1   0      288.97      306.03     25.63 o 
  -7   1   0        6.62        4.66      5.76 o 
  -6   1   0        1.36        3.36      6.37 o 
  -5   1   0        2.30        2.19      5.41 o 
  -4   1   0      883.68      975.38     38.11 o 
  -3   1   0       88.27       89.99      6.10 o 
  -2   1   0     1493.00     1464.13     55.38 o 
  -1   1   0       59.27       29.54     19.33 o 
   1   1   0    22888.23      241.26     11.58 o 
   2   1   0     1007.52     1153.44     49.42 o 
   3   1   0       78.19      102.53      7.88 o 
   4   1   0      197.58      261.20     15.01 o 
   5   1   0      365.18      400.34     18.37 o 
   6   1   0     1567.49     1487.09     58.67 o 
   7   1   0      212.11      249.82     16.11 o 
   8   1   0     5410.35     5526.56    221.86 o 
   9   1   0      764.89      852.49     45.78 o 
  10   1   0     3543.23     3545.65    190.54 o 
  11   1   0       97.38       93.69     30.98 o 
  12   1   0      166.89      162.71     35.98 o 
  13   1   0       18.47       34.00     29.33 o 
 -13   2   0        0.08        4.25     26.39 o 
 -12   2   0      182.43      151.61     34.00 o 
 -11   2   0      291.59      298.14     28.51 o 
 -10   2   0       15.94       17.07     11.65 o 
  -9   2   0      498.16      455.03     35.71 o 
  -8   2   0      126.92      192.66     17.13 o 
  -7   2   0       73.84       68.40      8.36 o 
  -6   2   0      575.71      560.10     24.95 o 
  -5   2   0       34.88       47.09      6.03 o 
  -4   2   0       33.03       31.60      5.48 o 
  -3   2   0        4.62       -2.47      2.47 o 
  -2   2   0    18060.92    18513.09    672.23 o 
  -1   2   0       97.47      120.97      6.79 o 
   0   2   0    29235.27    30038.24   1061.87 o 
   1   2   0       33.66       26.66      3.91 o 
   2   2   0     4663.92     4382.78    183.62 o 
   3   2   0      544.36      507.46     24.47 o 
   4   2   0     1787.26     1871.59     80.53 o 
   5   2   0       83.06       92.25      8.09 o 
   6   2   0     1590.00     1600.11     67.03 o 
   7   2   0        1.40        0.00      6.37 o 
   8   2   0     2247.13     2303.80     95.27 o 
   9   2   0       59.31       76.15     12.82 o 
  10   2   0      758.20      772.71     45.51 o 
  11   2   0       29.26        4.73     16.72 o 
  12   2   0      109.25       98.08     26.32 o 
 -13   3   0       26.57       47.15     27.83 o 
 -12   3   0      283.76      389.71     72.45 o 
 -11   3   0        3.74        0.14     12.06 o 
 -10   3   0       95.09      120.22     17.20 o 
  -9   3   0        0.08        0.27      7.88 o 
  -8   3   0     4453.67     4259.07    179.09 o 
  -7   3   0        6.02       -4.25      5.69 o 
  -6   3   0      906.65      695.74     29.95 o 
  -5   3   0       99.56      131.80      9.25 o 
  -4   3   0     2833.35     3143.19    108.98 o 
  -3   3   0        8.14        9.05      2.40 o 
  -2   3   0    16725.32    17217.92    597.04 o 
  -1   3   0       16.68        6.85      2.54 o 
   0   3   0    31403.09    32471.71   1039.73 o 
   1   3   0      211.12      198.08     11.51 o 
   2   3   0       10.31       10.97      5.76 o 
   3   3   0       36.79       31.19      5.62 o 
   4   3   0     1085.82     1162.42     56.41 o 
   5   3   0        0.02        3.56      4.87 o 
   6   3   0     1979.01     2128.82     87.59 o 
   7   3   0       33.32       34.68      7.95 o 
   8   3   0     4602.69     4566.40    185.05 o 
   9   3   0      314.72      360.79     38.45 o 
  10   3   0        5.50       -1.51     11.10 o 
  11   3   0        0.94        7.74     16.79 o 
  12   3   0      249.16      243.38     34.68 o 
 -13   4   0       81.36       51.20     28.10 o 
 -12   4   0      638.36      650.78    100.07 o 
 -11   4   0        6.99        1.37     11.86 o 
 -10   4   0     1113.71     1069.89     64.02 o 
  -9   4   0      409.54      478.81     28.44 o 
  -8   4   0    10212.46    10242.10    381.21 o 
  -7   4   0      138.04      146.12     12.89 o 
  -6   4   0     9342.30     9890.43    356.81 o 
  -5   4   0      391.70      408.56     16.04 o 
  -4   4   0     8645.16     9092.91    242.70 o 
  -3   4   0        2.11       -3.08      3.08 o 
  -2   4   0     5240.41     4979.07    161.34 o 
  -1   4   0      197.10      260.72      9.25 o 
   0   4   0    23205.58    23112.80    741.66 o 
   1   4   0      227.64      293.21     19.19 o 
   2   4   0      483.12      474.49     20.77 o 
   3   4   0       25.23       40.37      6.37 o 
   4   4   0     7764.03     8360.85    380.18 o 
   5   4   0        6.66       -4.73      4.73 o 
   6   4   0    13454.59    13414.35    529.87 o 
   7   4   0      752.63      675.31     32.28 o 
   8   4   0     1490.07     1345.62     77.04 o 
   9   4   0      368.35      436.46     30.57 o 
  10   4   0      229.57      241.19     23.99 o 
  11   4   0       44.23       27.21     25.36 o 
  12   4   0     1252.20     1352.48     93.90 o 
 -13   5   0      277.47      361.61     81.08 o 
 -12   5   0       51.26       40.23     23.10 o 
 -11   5   0      222.82      254.21     34.75 o 
 -10   5   0     1049.98      957.56     58.19 o 
  -9   5   0        0.56        1.37      6.85 o 
  -8   5   0       34.54       18.03      6.03 o 
  -7   5   0        4.11        4.39      5.89 o 
  -6   5   0       10.53       37.49     10.21 o 
  -5   5   0       37.57       55.31      5.69 o 
  -4   5   0      120.59      198.01     10.01 o 
  -3   5   0      354.36      394.72     15.22 o 
  -2   5   0       31.54       83.14      8.98 o 
  -1   5   0      308.13      323.50     11.38 o 
   0   5   0     4025.23     3861.62    125.63 o 
   1   5   0        1.20        4.04      5.55 o 
   2   5   0    11194.96    11686.35    528.43 o 
   3   5   0     3040.26     3185.07    129.26 o 
   4   5   0       55.12       59.77      6.17 o 
   5   5   0      692.80      690.12     28.03 o 
   6   5   0      107.77      143.52     14.87 o 
   7   5   0      328.95      372.03     28.79 o 
   8   5   0     2192.76     2036.63    113.36 o 
   9   5   0      272.83      269.43     23.85 o 
  10   5   0      116.15       77.31     22.75 o 
  11   5   0      169.10      139.68     39.96 o 
 -13   6   0       17.53       24.54     24.95 o 
 -12   6   0     1006.36      907.52     92.25 o 
 -11   6   0      155.21       94.86     34.82 o 
 -10   6   0      132.60      172.58     19.05 o 
  -9   6   0      442.36      443.45     25.36 o 
  -8   6   0     6958.49     6647.99    249.96 o 
  -7   6   0      174.24      209.66     19.05 o 
  -6   6   0      435.54      444.54     18.23 o 
  -5   6   0       69.55       85.74      7.20 o 
  -4   6   0     7805.63     8168.32    261.96 o 
  -3   6   0      220.33      256.34     10.62 o 
  -2   6   0     6395.02     6701.73    201.92 o 
  -1   6   0        4.80       -3.15      3.15 o 
   0   6   0     1637.63     1417.73     49.62 o 
   1   6   0      238.12      281.63     20.77 o 
   2   6   0    13869.21    14552.30    774.49 o 
   3   6   0      148.42      166.34     10.76 o 
   4   6   0     1098.11     1256.32     47.77 o 
   5   6   0       26.05       34.48      6.03 o 
   6   6   0       18.33       19.67      9.94 o 
   7   6   0      238.93      283.20     25.43 o 
   8   6   0     3876.63     3709.32    175.80 o 
   9   6   0        1.01       14.26     12.27 o 
  10   6   0      715.33      794.09     64.08 o 
  11   6   0      235.62      229.54     35.30 o 
 -13   7   0       61.06      115.28     45.51 o 
 -12   7   0      202.53      204.73     25.98 o 
 -11   7   0        4.47       13.02     10.21 o 
 -10   7   0     1620.00     1584.41     77.31 o 
  -9   7   0        8.73       14.19      9.87 o 
  -8   7   0     6093.20     5971.58    253.39 o 
  -7   7   0       41.30       40.78      6.85 o 
  -6   7   0    10250.51    10337.99    312.74 o 
  -5   7   0      561.13      589.78     22.48 o 
  -4   7   0    16633.89    17977.33    537.07 o 
  -3   7   0       66.93       72.03      7.88 o 
  -2   7   0      508.95      402.12     14.80 o 
  -1   7   0      217.21      270.32     11.10 o 
   0   7   0     4171.39     3849.42    132.97 o 
   1   7   0       65.19       50.03      8.50 o 
   2   7   0       39.19       68.74     10.62 o 
   3   7   0       23.37       22.00      8.16 o 
   4   7   0     1772.68     1571.60     59.42 o 
   5   7   0       27.19       30.23      8.29 o 
   6   7   0     2936.84     2932.50    136.05 o 
   7   7   0        9.10        0.82      9.39 o 
   8   7   0     3771.17     3783.69    178.89 o 
   9   7   0       47.72       20.36     17.41 o 
  10   7   0      121.52      203.35     34.82 o 
  11   7   0       15.41      -18.51     20.56 o 
 -13   8   0      146.10      201.37     50.10 o 
 -12   8   0        2.64       31.87     18.78 o 
 -11   8   0      166.88      165.11     21.93 o 
 -10   8   0     1409.56     1523.07     89.31 o 
  -9   8   0      353.55      383.68     28.58 o 
  -8   8   0     2882.32     2984.87    129.68 o 
  -7   8   0      368.68      375.32     18.57 o 
  -6   8   0     2325.39     2246.22     70.87 o 
  -5   8   0       12.58        5.35      4.59 o 
  -4   8   0      521.22      515.27     16.86 o 
  -3   8   0      156.47      163.40      9.32 o 
  -2   8   0     1365.57     1080.58     35.09 o 
  -1   8   0       27.59       27.83      6.24 o 
   0   8   0     2112.46     1939.99     68.54 o 
   1   8   0        4.21        7.20      6.58 o 
   2   8   0      288.29      366.41     27.07 o 
   3   8   0      399.98      440.43     31.39 o 
   4   8   0      290.78      313.43     21.38 o 
   5   8   0      220.11      180.60     17.82 o 
   6   8   0     1903.46     1867.27     80.94 o 
   7   8   0       27.90       35.50     12.13 o 
   8   8   0     1811.00     1677.01     86.29 o 
   9   8   0       53.34       75.12     39.07 o 
  10   8   0      112.56       63.40     23.71 o 
 -13   9   0       31.30       43.86     22.34 o 
 -12   9   0      349.66      352.63     62.03 o 
 -11   9   0        2.70       25.50     17.41 o 
 -10   9   0     2235.58     2267.88    129.95 o 
  -9   9   0       19.83       20.90     11.17 o 
  -8   9   0      514.66      586.56     29.61 o 
  -7   9   0       10.51       10.01      7.06 o 
  -6   9   0      241.52      263.74     13.91 o 
  -5   9   0       22.84       11.93      5.14 o 
  -4   9   0     3654.87     3716.59    108.09 o 
  -3   9   0       19.11       20.97      5.00 o 
  -2   9   0        0.68       17.41      5.96 o 
  -1   9   0        2.32        8.43      3.77 o 
   0   9   0     3503.95     3581.22    125.01 o 
   1   9   0        1.54       12.54      6.92 o 
   2   9   0     2619.90     2690.70    116.31 o 
   3   9   0      215.91      190.47     15.56 o 
   4   9   0       21.52       12.75      8.02 o 
   5   9   0       18.70       25.56      9.18 o 
   6   9   0       11.15       13.91      8.98 o 
   7   9   0       95.63       90.06     13.78 o 
   8   9   0     1039.82      960.57     70.25 o 
   9   9   0       25.69       26.39     24.40 o 
  10   9   0      137.07       96.37     28.65 o 
 -13  10   0      393.73      375.46    138.65 o 
 -12  10   0     1170.24     1309.23     97.26 o 
 -11  10   0       26.96       67.92     21.11 o 
 -10  10   0     5452.81     5366.80    343.65 o 
  -9  10   0       62.54       61.55     14.39 o 
  -8  10   0    10529.33    10568.14    452.29 o 
  -7  10   0      686.12      690.73     47.29 o 
  -6  10   0      917.62      864.00     41.60 o 
  -5  10   0      129.96      161.68      8.84 o 
  -4  10   0     1206.88     1073.32     34.00 o 
  -3  10   0      186.66      215.76     11.03 o 
  -2  10   0     3823.72     3979.57    127.21 o 
  -1  10   0        2.51        5.35      3.98 o 
   0  10   0     7863.01     7432.49    254.90 o 
   1  10   0       40.15       31.66      8.64 o 
   2  10   0      150.77      204.38     14.60 o 
   3  10   0       40.48       27.48      8.98 o 
   4  10   0      113.10      119.12     13.84 o 
   5  10   0        0.03       -0.55      8.70 o 
   6  10   0       52.78       32.14     11.79 o 
   7  10   0        1.01        8.43     10.83 o 
   8  10   0     1514.81     1422.66     77.17 o 
   9  10   0       19.07       29.40     20.29 o 
 -13  11   0      138.50      132.69     29.81 o 
 -12  11   0      215.61      222.34     33.86 o 
 -11  11   0        2.18       51.40     38.11 o 
 -10  11   0      347.60      520.07    171.55 o 
  -9  11   0       27.86       25.22      9.66 o 
  -8  11   0     1051.60     1050.70     51.68 o 
  -7  11   0       43.13       52.02      9.87 o 
  -6  11   0      977.13      945.84     41.95 o 
  -5  11   0      107.57       90.88      8.50 o 
  -4  11   0      734.35      760.51     25.02 o 
  -3  11   0        5.25       -4.52      4.52 o 
  -2  11   0    13447.87    12949.93    406.30 o 
  -1  11   0      743.45      708.14     27.69 o 
   0  11   0    13017.87    12875.50    480.66 o 
   1  11   0       30.63       61.82     10.69 o 
   2  11   0     1055.49     1073.87     49.55 o 
   3  11   0       22.90       17.41      9.46 o 
   4  11   0      136.35      150.44     15.76 o 
   5  11   0       56.35       55.04     16.45 o 
   6  11   0     1527.50     1382.22     64.15 o 
   7  11   0       17.25       21.11     14.39 o 
   8  11   0     1011.96      997.03     71.28 o 
   9  11   0      108.18      105.21     29.33 o 
 -13  12   0       18.18       12.47     22.89 o 
 -12  12   0      463.62      479.43     50.65 o 
 -11  12   0       94.73       56.48     21.73 o 
 -10  12   0        8.27       -2.26     16.11 o 
  -9  12   0      492.61      616.10     74.23 o 
  -8  12   0        1.47       -0.75     10.14 o 
  -7  12   0       42.97       43.04     12.20 o 
  -6  12   0        2.00        5.00      7.33 o 
  -5  12   0      115.32      121.11     10.90 o 
  -4  12   0      324.67      332.62     15.90 o 
  -3  12   0      463.42      494.23     19.60 o 
  -2  12   0    14099.32    13988.37    409.38 o 
  -1  12   0     2111.18     2073.30     68.54 o 
   0  12   0       70.81      169.02     14.26 o 
   1  12   0      155.01      194.17     15.49 o 
   2  12   0      168.81      190.20     17.20 o 
   3  12   0      519.13      478.88     29.13 o 
   4  12   0     1909.23     1756.44     78.41 o 
   5  12   0        6.94        5.41     10.28 o 
   6  12   0      662.27      593.75     41.88 o 
   7  12   0        0.32        0.69     14.46 o 
   8  12   0      405.72      482.99     39.48 o 
 -13  13   0      152.49      195.20     36.60 o 
 -12  13   0       25.40       19.40     20.63 o 
 -11  13   0       48.96       46.88     22.41 o 
 -10  13   0       28.73       13.78     18.03 o 
  -9  13   0      234.75      293.07     31.87 o 
  -8  13   0     1345.09     1111.43     66.83 o 
  -7  13   0      685.62      712.87     54.42 o 
  -6  13   0      956.96     1076.06     50.44 o 
  -5  13   0       26.70       39.14      8.16 o 
  -4  13   0        6.68       10.90      5.96 o 
  -3  13   0       41.53       51.47     10.28 o 
  -2  13   0     1099.67     1098.95     40.99 o 
  -1  13   0        2.37       13.78      8.91 o 
   0  13   0      361.77      401.23     28.58 o 
   1  13   0       74.32       89.79     14.60 o 
   2  13   0      461.34      470.86     29.13 o 
   3  13   0      396.08      362.50     34.82 o 
   4  13   0     1158.42     1048.78     52.23 o 
   5  13   0      219.17      219.26     22.00 o 
   6  13   0      758.48      789.29     51.34 o 
   7  13   0       39.64       54.35     19.05 o 
 -12  14   0      103.25       97.05     28.58 o 
 -11  14   0        1.05       43.39     22.48 o 
 -10  14   0       95.47       89.58     16.04 o 
  -9  14   0      543.41      620.07     52.84 o 
  -8  14   0     3003.07     2824.01    155.79 o 
  -7  14   0       30.80       21.59     11.72 o 
  -6  14   0     1172.98     1267.56     64.50 o 
  -5  14   0        7.31        7.27      7.81 o 
  -4  14   0       85.54      114.53     14.05 o 
  -3  14   0       23.35       28.85      8.70 o 
  -2  14   0     2193.68     2116.34     81.22 o 
  -1  14   0      490.81      603.00     31.05 o 
   0  14   0      112.15       92.73     12.82 o 
   1  14   0      116.58       92.46     14.12 o 
   2  14   0     1124.96     1154.54     55.24 o 
   3  14   0        6.47        1.85     10.69 o 
   4  14   0        1.61        6.85     11.72 o 
   5  14   0       18.98       31.94     15.90 o 
   6  14   0      771.57      823.29     54.63 o 
 -12  15   0      127.52      123.99     32.21 o 
 -11  15   0        3.84       25.84     33.04 o 
 -10  15   0       76.01       70.05     16.93 o 
  -9  15   0       60.26       51.61     17.27 o 
  -8  15   0       42.08       91.16     38.31 o 
  -7  15   0        8.03        8.16     13.37 o 
  -6  15   0       42.06       58.74     20.01 o 
  -5  15   0      131.21      107.74     22.82 o 
  -4  15   0       46.84       21.59     11.65 o 
  -3  15   0       16.91        5.83      8.70 o 
  -2  15   0     3499.54     3198.71    132.83 o 
  -1  15   0      201.86      260.52     19.81 o 
   0  15   0      161.89      175.53     16.86 o 
   1  15   0       59.04       73.13     14.19 o 
   2  15   0      567.03      593.96     35.78 o 
   3  15   0       23.90       17.00     12.68 o 
   4  15   0     1234.98     1310.53     73.68 o 
   5  15   0      234.62      227.82     27.76 o 
   6  15   0     1805.46     1824.09     98.56 o 
 -11  16   0       24.68        4.87     21.66 o 
 -10  16   0       55.52       32.01     16.59 o 
  -9  16   0        0.12        5.55     16.65 o 
  -8  16   0     1027.98      963.66     62.10 o 
  -7  16   0       27.31       51.06     17.07 o 
  -6  16   0      937.27      913.97     70.80 o 
  -5  16   0      153.31      213.22     22.82 o 
  -4  16   0      253.53      246.53     24.40 o 
  -3  16   0       83.43       83.00     16.38 o 
  -2  16   0      230.28      259.90     21.59 o 
  -1  16   0      215.58      280.74     21.25 o 
   0  16   0       40.12       17.41     11.58 o 
   1  16   0      134.98      137.35     18.09 o 
   2  16   0      661.73      827.40     52.02 o 
   3  16   0      677.95      620.14     44.89 o 
   4  16   0      221.95      210.76     27.28 o 
   5  16   0       60.71      118.64     25.43 o 
 -11  17   0       15.08        7.95     26.32 o 
 -10  17   0        8.50        4.59     16.59 o 
  -9  17   0      374.92      367.78     35.91 o 
  -8  17   0     1595.93     1663.23    118.50 o 
  -7  17   0      289.59      270.73     36.19 o 
  -6  17   0      409.41      397.73     43.04 o 
  -5  17   0      143.08      143.25     21.73 o 
  -4  17   0      129.41      140.50     40.92 o 
  -3  17   0       85.11      126.93     39.27 o 
  -2  17   0     2182.93     2156.30    123.03 o 
  -1  17   0       27.24       26.25     12.47 o 
   0  17   0     2661.96     2824.28    136.87 o 
   1  17   0      196.07      174.29     33.79 o 
   2  17   0     2186.46     2305.51    118.02 o 
   3  17   0       52.57       36.53     18.44 o 
   4  17   0       32.60       35.98     19.33 o 
 -10  18   0      866.25      781.07     67.37 o 
  -9  18   0      512.27      511.64     51.61 o 
  -8  18   0      549.05      546.60     98.08 o 
  -7  18   0      219.84      212.74     33.38 o 
  -6  18   0     1578.58     1589.07    113.77 o 
  -5  18   0       11.17       18.37     19.88 o 
  -4  18   0      460.41      454.07     46.74 o 
  -3  18   0       70.98       86.77     24.40 o 
  -2  18   0      389.92      453.18     68.81 o 
  -1  18   0        3.27       10.55     17.00 o 
   0  18   0     1110.96     1249.33     81.49 o 
   1  18   0      228.60      324.87     35.37 o 
   2  18   0      463.35      558.59     43.73 o 
   3  18   0       11.06       36.19     19.53 o 
  -9  19   0        0.15       28.24     22.55 o 
  -8  19   0      156.20      222.00     35.50 o 
  -7  19   0       60.10       42.49     25.22 o 
  -6  19   0      147.65      125.08     29.54 o 
  -5  19   0        3.54       16.79     36.46 o 
  -4  19   0      532.29      712.05     63.95 o 
  -3  19   0        1.81       22.82     21.38 o 
  -2  19   0       13.60        1.78     22.41 o 
  -1  19   0       11.99        9.94     21.59 o 
   0  19   0       27.73       21.66     21.86 o 
   1  19   0       57.08       56.48     23.17 o 
  -8  20   0       79.57       89.31     28.17 o 
  -7  20   0      128.15       90.61     38.72 o 
  -6  20   0      851.15      934.60    122.20 o 
  -5  20   0      160.36      161.34     53.19 o 
  -4  20   0       36.25        5.76     21.59 o 
  -3  20   0        7.53       -0.14     38.72 o 
  -2  20   0       86.07      160.79     55.58 o 
  -1  20   0       62.57       94.45     37.35 o 
   3 -21   1       24.41       43.80     26.66 o 
   4 -21   1      142.62      147.63     33.65 o 
   5 -21   1      130.52      114.87     49.07 o 
   6 -21   1        0.46        1.30     37.97 o 
   0 -20   1       79.59       36.53     26.04 o 
   1 -20   1      162.09      196.91     46.67 o 
   2 -20   1        1.05       18.85     22.00 o 
   3 -20   1      379.47      411.16     48.73 o 
   4 -20   1       19.19       15.97     23.51 o 
   5 -20   1      677.55      701.77    102.33 o 
   6 -20   1      163.31      229.81     59.35 o 
   7 -20   1      753.80      817.12     72.03 o 
   8 -20   1        2.20       -6.92     21.66 o 
  -2 -19   1        5.58       28.17     19.19 o 
  -1 -19   1     1256.29     1508.88     84.30 o 
   0 -19   1        7.80        4.59     16.11 o 
   1 -19   1      297.75      301.57     41.12 o 
   2 -19   1      119.71      137.56     30.57 o 
   3 -19   1      145.88      148.39     33.10 o 
   4 -19   1       48.76       46.95     22.41 o 
   5 -19   1      493.59      395.40     72.51 o 
   6 -19   1        2.49      -15.35     19.74 o 
   7 -19   1      987.04     1113.28     87.39 o 
   8 -19   1        1.58       20.84     21.66 o 
   9 -19   1      782.81      762.97     67.99 o 
  -3 -18   1       28.91       14.46     17.89 o 
  -2 -18   1       93.44       79.92     46.95 o 
  -1 -18   1       25.74       14.46     14.60 o 
   0 -18   1      252.77      249.41     24.54 o 
   1 -18   1      441.33      443.51     44.48 o 
   2 -18   1       26.29        8.64     16.38 o 
   3 -18   1      107.03      125.56     43.80 o 
   4 -18   1      188.86      162.64     29.54 o 
   5 -18   1      320.14      321.10     32.76 o 
   6 -18   1       42.95       33.79     34.34 o 
   7 -18   1       46.93       57.09     22.62 o 
   8 -18   1        1.01       15.15     20.42 o 
   9 -18   1      239.46      231.52     35.30 o 
  10 -18   1      158.26      188.55     32.42 o 
  -4 -17   1       63.48       38.31     19.47 o 
  -3 -17   1      330.86      343.59     52.57 o 
  -2 -17   1      233.89      257.98     28.51 o 
  -1 -17   1      340.77      404.86     29.47 o 
   0 -17   1      232.74      251.13     29.27 o 
   1 -17   1      193.14      195.20     20.29 o 
   2 -17   1      112.79       97.67     17.41 o 
   3 -17   1      234.06      229.33     32.76 o 
   4 -17   1       57.70       84.23     19.05 o 
   5 -17   1      111.69       71.28     26.11 o 
   6 -17   1        3.13        8.43     16.72 o 
   7 -17   1     1665.08     1490.58    107.26 o 
   8 -17   1       28.07       25.09     20.15 o 
   9 -17   1      957.45      954.33     74.16 o 
  10 -17   1       87.68       61.00     21.04 o 
  11 -17   1      140.80       82.45     19.47 o 
  -5 -16   1      140.87       79.03     21.80 o 
  -4 -16   1        1.96        6.03     15.63 o 
  -3 -16   1       22.73       12.34     15.90 o 
  -2 -16   1        3.78        4.52     12.13 o 
  -1 -16   1      148.12      166.48     21.93 o 
   0 -16   1       51.65       39.82     13.16 o 
   1 -16   1     2426.34     2232.45     89.03 o 
   2 -16   1      179.29      182.45     18.51 o 
   3 -16   1     1361.13     1417.73     83.69 o 
   4 -16   1      114.90       90.47     16.72 o 
   5 -16   1       24.94       39.07     15.22 o 
   6 -16   1       65.28       40.64     18.64 o 
   7 -16   1     1358.83     1377.90     99.11 o 
   8 -16   1       56.89       84.78     26.46 o 
   9 -16   1     1987.70     1794.14    125.56 o 
  10 -16   1      191.43      205.96     26.32 o 
  11 -16   1       61.74      111.99     29.75 o 
  12 -16   1       14.18       10.21     24.33 o 
  -6 -15   1       54.55       49.76     19.12 o 
  -5 -15   1       53.67       57.50     19.26 o 
  -4 -15   1      348.82      330.29     31.19 o 
  -3 -15   1      549.80      546.73     38.11 o 
  -2 -15   1      115.77      100.89     15.76 o 
  -1 -15   1     1795.95     1780.98     80.05 o 
   0 -15   1      209.01      228.37     20.49 o 
   1 -15   1     1736.85     1650.96     74.30 o 
   2 -15   1       18.32       19.12     10.35 o 
   3 -15   1      336.38      355.72     21.04 o 
   4 -15   1      449.38      470.93     40.30 o 
   5 -15   1      841.31      813.76     39.89 o 
   6 -15   1        3.13       -7.27     11.45 o 
   7 -15   1      478.97      497.04     39.34 o 
   8 -15   1       65.49       76.01     20.90 o 
   9 -15   1      959.24      914.17     94.65 o 
  10 -15   1       10.49       14.53     13.91 o 
  11 -15   1      375.27      329.05     43.04 o 
  12 -15   1       30.84       20.97     22.48 o 
  -7 -14   1      183.02      233.24     28.92 o 
  -6 -14   1       10.24       -0.89     15.76 o 
  -5 -14   1      308.07      278.34     28.44 o 
  -4 -14   1       94.52       88.96     15.90 o 
  -3 -14   1       39.33       34.68     12.27 o 
  -2 -14   1      319.22      347.83     28.44 o 
  -1 -14   1       13.70       27.48     12.41 o 
   0 -14   1        6.64       17.41      9.32 o 
   1 -14   1      647.95      841.31     48.53 o 
   2 -14   1      931.99      930.28     44.21 o 
   3 -14   1      182.04      189.51     14.80 o 
   4 -14   1        0.57        6.37      6.79 o 
   5 -14   1       12.76       19.94      7.95 o 
   6 -14   1      280.74      318.57     21.66 o 
   7 -14   1      420.06      423.57     32.69 o 
   8 -14   1      370.52      437.96     35.30 o 
   9 -14   1        7.29       -9.25     11.86 o 
  10 -14   1        0.95       13.09     13.02 o 
  11 -14   1       21.66       51.40     23.58 o 
  12 -14   1        9.33        0.75     21.04 o 
  -7 -13   1      336.36      328.99     31.87 o 
  -6 -13   1      234.29      227.75     27.00 o 
  -5 -13   1      248.32      330.63     31.73 o 
  -4 -13   1       89.00      113.77     15.70 o 
  -3 -13   1      341.57      343.45     24.47 o 
  -2 -13   1      160.97      162.16     16.65 o 
  -1 -13   1     2028.07     1976.66     98.83 o 
   0 -13   1       55.76       92.80     13.50 o 
   1 -13   1    17696.55    17553.96    815.82 o 
   2 -13   1     3584.45     3291.65    123.37 o 
   3 -13   1     2997.12     2823.18     98.35 o 
   4 -13   1      126.38      139.61      9.73 o 
   5 -13   1       49.82       30.02      7.40 o 
   6 -13   1      419.15      452.42     26.18 o 
   7 -13   1     1264.64     1285.99     56.13 o 
   8 -13   1       17.91        4.11     11.24 o 
   9 -13   1     1171.98     1096.14     62.99 o 
  10 -13   1       18.71       15.15     10.97 o 
  11 -13   1      188.44      230.91     35.23 o 
  12 -13   1       48.28       55.38     22.96 o 
  13 -13   1      707.68      657.84     89.17 o 
  -8 -12   1       15.48       22.96     18.71 o 
  -7 -12   1      914.17      833.77     53.12 o 
  -6 -12   1      154.69      114.46     16.93 o 
  -5 -12   1      287.04      289.65     22.62 o 
  -4 -12   1      172.40      158.80     29.95 o 
  -3 -12   1        5.75        5.89      9.05 o 
  -2 -12   1       98.03      122.62     17.07 o 
  -1 -12   1      115.57      122.14     14.26 o 
   0 -12   1       36.91      134.06     14.32 o 
   1 -12   1     2491.67     2269.05     80.12 o 
   2 -12   1      343.71      357.36     17.20 o 
   3 -12   1      294.63      396.22     16.93 o 
   4 -12   1       36.56       20.70      5.89 o 
   5 -12   1       18.57       20.42      5.83 o 
   6 -12   1       21.95       12.13      7.54 o 
   7 -12   1     2500.23     2578.43    104.11 o 
   8 -12   1      112.90      115.42     14.74 o 
   9 -12   1      909.67      986.21     55.65 o 
  10 -12   1       83.77       93.14     20.63 o 
  11 -12   1      730.08      815.89     69.16 o 
  12 -12   1      128.94      159.63     31.19 o 
  13 -12   1      750.59      876.61    124.81 o 
  -9 -11   1      149.52      148.46     55.04 o 
  -8 -11   1       27.60       33.45     23.03 o 
  -7 -11   1       98.35       71.14     17.34 o 
  -6 -11   1       60.85       33.93     12.20 o 
  -5 -11   1       89.05       62.44     12.27 o 
  -4 -11   1      278.53      266.00     19.74 o 
  -3 -11   1      343.29      377.92     27.55 o 
  -2 -11   1       47.97       26.32     21.93 o 
  -1 -11   1     2038.05     1867.27     82.86 o 
   0 -11   1        0.01       -6.65      7.06 o 
   1 -11   1      193.86      211.10     11.10 o 
   2 -11   1      929.74      765.85     26.66 o 
   3 -11   1       82.45       67.31      6.79 o 
   4 -11   1      160.50      215.69     11.51 o 
   5 -11   1     2515.21     2522.71     80.33 o 
   6 -11   1      142.30      138.45     13.50 o 
   7 -11   1      142.86      174.36     15.08 o 
   8 -11   1       64.02       78.89     12.68 o 
   9 -11   1      932.21      981.96     49.35 o 
  10 -11   1      364.79      432.27     39.27 o 
  11 -11   1      294.45      327.27     38.18 o 
  12 -11   1      298.37      345.02     41.12 o 
  13 -11   1       60.38       61.75     74.78 o 
  -9 -10   1        2.58      -12.68     18.30 o 
  -8 -10   1      130.23      108.09     24.67 o 
  -7 -10   1      535.14      523.23     36.53 o 
  -6 -10   1       97.25       93.49     14.26 o 
  -5 -10   1       20.77       -3.77      7.61 o 
  -4 -10   1       20.35        2.19      8.22 o 
  -3 -10   1      147.82      152.91     16.45 o 
  -2 -10   1      443.21      522.88     29.06 o 
  -1 -10   1      758.23      813.83     39.20 o 
   0 -10   1       11.67       22.75      7.68 o 
   1 -10   1     2696.84     2553.76     75.87 o 
   2 -10   1       23.75       33.38      5.28 o 
   3 -10   1      236.00      212.13     10.90 o 
   4 -10   1       11.38        2.40      4.04 o 
   5 -10   1        0.50       10.42      4.73 o 
   6 -10   1       39.10       16.38      6.51 o 
   7 -10   1      207.34      244.00     16.93 o 
   8 -10   1        0.09       -4.66      7.47 o 
   9 -10   1     1352.23     1262.90     60.18 o 
  10 -10   1      822.89      893.54     54.21 o 
  11 -10   1     1284.21     1296.41     93.76 o 
  12 -10   1      168.09      198.63     31.80 o 
  13 -10   1      150.15       89.10     26.39 o 
 -10  -9   1       89.00       56.20     24.95 o 
  -9  -9   1      612.53      656.74     56.13 o 
  -8  -9   1      288.69      332.00     39.14 o 
  -7  -9   1     1965.99     1785.23     89.92 o 
  -6  -9   1       78.78       82.45     19.60 o 
  -5  -9   1     1008.55     1042.54     48.11 o 
  -4  -9   1        0.39       13.71      8.43 o 
  -3  -9   1       25.25        8.50      8.43 o 
  -2  -9   1      507.75      519.04     27.69 o 
  -1  -9   1     3073.21     2927.09    125.43 o 
   0  -9   1       13.13        7.20      3.63 o 
   1  -9   1     5733.91     5454.39    158.87 o 
   2  -9   1      346.99      362.16     14.53 o 
   3  -9   1     1431.94     1372.76     44.00 o 
   4  -9   1      160.32      193.07      9.46 o 
   5  -9   1     2689.44     2624.69     88.14 o 
   6  -9   1        2.01       -0.21      5.07 o 
   7  -9   1     5038.67     4768.93    185.40 o 
   8  -9   1       98.76       93.69     11.03 o 
   9  -9   1      879.62      819.86     48.53 o 
  10  -9   1       49.58       63.06     15.15 o 
  11  -9   1     1126.47     1103.13     69.91 o 
  12  -9   1       26.03       13.64     17.89 o 
  13  -9   1      823.48      830.69     69.09 o 
 -10  -8   1      224.72      270.73     36.12 o 
  -9  -8   1      928.90      997.93     73.61 o 
  -8  -8   1       33.06       18.92     12.20 o 
  -7  -8   1       89.89       89.72     15.15 o 
  -6  -8   1        0.93        9.66      9.32 o 
  -5  -8   1       11.38       25.91      8.16 o 
  -4  -8   1      172.71      196.71     16.93 o 
  -3  -8   1      471.17      465.04     28.10 o 
  -2  -8   1       59.23       86.36     14.39 o 
  -1  -8   1      426.47      298.14     18.09 o 
   0  -8   1      140.10      188.89      8.29 o 
   1  -8   1      724.49      630.28     20.70 o 
   2  -8   1      372.28      352.91     15.76 o 
   3  -8   1       26.53       15.35      4.52 o 
   4  -8   1     1159.16     1114.51     34.89 o 
   5  -8   1     3748.58     3794.65    125.22 o 
   6  -8   1      514.55      525.14     21.52 o 
   7  -8   1      473.43      477.58     21.38 o 
   8  -8   1      190.01      213.29     18.44 o 
   9  -8   1       84.13       59.42     12.75 o 
  10  -8   1     1026.21     1037.61     59.01 o 
  11  -8   1      175.91      201.92     24.54 o 
  12  -8   1      201.03      256.06     28.72 o 
  13  -8   1       77.81      110.83     26.32 o 
 -11  -7   1      809.74      886.00     70.46 o 
 -10  -7   1       25.71       45.78     21.86 o 
  -9  -7   1       80.29       72.99     15.76 o 
  -8  -7   1      370.76      361.89     33.24 o 
  -7  -7   1     1006.48      958.79     52.43 o 
  -6  -7   1      106.75      105.28     13.84 o 
  -5  -7   1      812.81      807.73     33.45 o 
  -4  -7   1      185.26      213.29     15.28 o 
  -3  -7   1      611.58      649.06     35.16 o 
  -2  -7   1     1919.89     1943.69     93.62 o 
  -1  -7   1     1888.99     2204.35     94.38 o 
   0  -7   1      214.81      269.91     10.35 o 
   1  -7   1      130.08      117.54      6.31 o 
   2  -7   1       36.66       70.12      5.48 o 
   3  -7   1     8042.84     7822.89    238.65 o 
   4  -7   1        2.52        7.20      4.25 o 
   5  -7   1     3856.52     4016.17    142.70 o 
   6  -7   1      281.27      298.97     13.23 o 
   7  -7   1        5.62        7.33      5.35 o 
   8  -7   1        2.07        0.75      7.61 o 
   9  -7   1      921.55      855.98     69.43 o 
  10  -7   1       34.10       49.07     14.39 o 
  11  -7   1      289.09      297.80     30.02 o 
  12  -7   1        1.04       22.07     14.94 o 
  13  -7   1       31.54       17.27     16.79 o 
 -11  -6   1        5.43       28.10     23.99 o 
 -10  -6   1       20.78       41.74     24.67 o 
  -9  -6   1     1358.52     1381.26     72.10 o 
  -8  -6   1       67.29       72.72     13.71 o 
  -7  -6   1     3594.89     3384.58    159.63 o 
  -6  -6   1        0.03        1.85      6.37 o 
  -5  -6   1      451.05      453.04     21.45 o 
  -4  -6   1       21.98       16.04      5.48 o 
  -3  -6   1      110.74       90.54      6.44 o 
  -2  -6   1     5677.82     5741.57    266.34 o 
  -1  -6   1     1451.01     1302.79     63.19 o 
   0  -6   1     6052.23     6187.89    188.69 o 
   1  -6   1      138.85       82.38      7.06 o 
   2  -6   1      440.38      380.46     13.91 o 
   3  -6   1     2895.64     2872.53     84.51 o 
   4  -6   1      503.46      524.80     20.01 o 
   5  -6   1     1311.81     1322.66     49.69 o 
   6  -6   1        4.40        3.36      3.84 o 
   7  -6   1     1643.84     1532.25     55.65 o 
   8  -6   1       34.98       25.91      7.06 o 
   9  -6   1     1765.87     1712.51     75.80 o 
  10  -6   1        1.67        4.32      8.50 o 
  11  -6   1       35.53       50.99     15.15 o 
  12  -6   1       51.70       40.37     16.18 o 
  13  -6   1       87.81       91.23     52.98 o 
 -11  -5   1        6.58       10.83     35.78 o 
 -10  -5   1       44.17       51.20     14.87 o 
  -9  -5   1     1948.01     1895.51     94.10 o 
  -8  -5   1       68.20       65.73     12.54 o 
  -7  -5   1     2429.69     2327.24    111.58 o 
  -6  -5   1      304.19      362.57     18.78 o 
  -5  -5   1      366.42      299.99     19.67 o 
  -4  -5   1       29.87       42.49      6.92 o 
  -3  -5   1     8333.47     8756.52    397.25 o 
  -2  -5   1      442.94      457.63     37.42 o 
  -1  -5   1      930.18      787.92     39.14 o 
   0  -5   1      624.54      657.01     21.32 o 
   1  -5   1    10385.22     9955.13    320.21 o 
   2  -5   1      546.98      517.88     19.94 o 
   3  -5   1      788.83      879.42     30.64 o 
   4  -5   1      109.68      144.75     10.21 o 
   5  -5   1      418.53      393.82     17.27 o 
   6  -5   1       53.48       67.78      9.46 o 
   7  -5   1     3686.71     3602.33    125.56 o 
   8  -5   1      414.73      441.25     23.37 o 
   9  -5   1     2139.67     2049.31     89.65 o 
  10  -5   1       85.84       59.29     10.97 o 
  11  -5   1      221.38      197.80     19.05 o 
  12  -5   1        9.72       53.32     25.09 o 
  13  -5   1      417.44      505.06     59.97 o 
 -12  -4   1      299.54      317.68     39.62 o 
 -11  -4   1       11.28        9.60     18.09 o 
 -10  -4   1        0.82        1.85     10.83 o 
  -9  -4   1      573.38      653.86     39.55 o 
  -8  -4   1        7.13       21.45      9.46 o 
  -7  -4   1       77.93       86.70     10.14 o 
  -6  -4   1      141.99      163.05     11.93 o 
  -5  -4   1      465.61      434.47     26.59 o 
  -4  -4   1      653.22      610.41     31.46 o 
  -3  -4   1     4983.87     5329.24    242.70 o 
  -2  -4   1     1815.16     1884.75     86.98 o 
  -1  -4   1      858.76      733.16     43.80 o 
   0  -4   1      400.92      410.89     14.87 o 
   1  -4   1     1430.68     1277.56     44.34 o 
   2  -4   1     5414.37     5155.77    164.56 o 
   3  -4   1      162.36      162.57      7.68 o 
   4  -4   1       46.78       54.63      5.55 o 
   5  -4   1     1143.31     1088.88     35.50 o 
   6  -4   1       58.83       59.97      6.79 o 
   7  -4   1      622.35      656.81     26.52 o 
   8  -4   1      570.37      542.42     25.84 o 
   9  -4   1       83.98       92.32     10.42 o 
  10  -4   1       28.69       23.17     11.86 o 
  11  -4   1      269.02      324.39     30.43 o 
  12  -4   1        0.00      -17.07     19.53 o 
  13  -4   1      200.08      258.46     49.69 o 
 -12  -3   1       15.70       11.45     20.42 o 
 -11  -3   1      101.45      134.82     32.42 o 
 -10  -3   1        4.89        2.67     11.10 o 
  -9  -3   1     4156.35     4120.83    193.14 o 
  -8  -3   1       64.60       68.88      9.80 o 
  -7  -3   1     3289.58     3118.86    127.00 o 
  -6  -3   1       81.86      103.70      8.50 o 
  -5  -3   1     4638.19     4526.65    186.36 o 
  -4  -3   1      137.35      173.81     10.90 o 
  -3  -3   1        2.45        5.07      4.25 o 
  -2  -3   1     2902.39     2945.53    135.16 o 
  -1  -3   1     1130.37     1176.26     59.49 o 
   0  -3   1     3210.07     3113.86    101.51 o 
   1  -3   1     1418.50     1345.62     50.72 o 
   2  -3   1     1175.10     1142.68     37.42 o 
   3  -3   1      124.30      119.81      7.68 o 
   4  -3   1       98.60      104.66      5.69 o 
   5  -3   1      276.01      360.99     14.46 o 
   6  -3   1      882.83      863.73     36.33 o 
   7  -3   1     1589.21     1865.70     73.68 o 
   8  -3   1       96.37       96.78     16.65 o 
   9  -3   1     1989.88     1873.30     74.71 o 
  10  -3   1        8.85        6.72     10.49 o 
  11  -3   1       96.53      128.58     19.94 o 
  12  -3   1        4.54       14.26     21.80 o 
  13  -3   1        1.74        5.35     24.67 o 
 -12  -2   1      166.02       99.66     70.73 o 
 -11  -2   1       96.55       97.39     16.52 o 
 -10  -2   1      191.77      194.58     20.22 o 
  -9  -2   1       77.63       68.68     14.74 o 
  -8  -2   1      509.16      543.17     26.25 o 
  -7  -2   1     2286.80     2067.61     85.88 o 
  -6  -2   1      243.96      238.79     15.35 o 
  -5  -2   1      120.06      103.63      8.84 o 
  -4  -2   1      204.14      217.75     12.27 o 
  -3  -2   1     1406.12     1470.02     61.62 o 
  -2  -2   1      324.29      350.30     21.25 o 
  -1  -2   1     4629.15     4672.29    176.83 o 
   0  -2   1     1052.53     1009.99     43.59 o 
   1  -2   1     4310.12     4376.89    151.47 o 
   2  -2   1     1447.88     1541.78     46.81 o 
   3  -2   1      767.08      762.91     24.26 o 
   4  -2   1     2761.68     2624.08     92.80 o 
   5  -2   1      611.77      576.82     24.88 o 
   6  -2   1      282.86      248.93     12.27 o 
   7  -2   1      902.31      719.11     28.10 o 
   8  -2   1      192.63      211.17     16.38 o 
   9  -2   1      784.72      718.84     37.56 o 
  10  -2   1      184.87      179.30     20.90 o 
  11  -2   1        9.20       28.99     13.84 o 
  12  -2   1        3.96       11.03     22.00 o 
  13  -2   1      663.97      671.82     72.51 o 
 -13  -1   1       14.64       74.78     31.12 o 
 -12  -1   1      139.70      193.90     38.18 o 
 -11  -1   1     1531.23     1511.56     76.90 o 
 -10  -1   1       25.41       21.93     11.38 o 
  -9  -1   1      514.69      558.45     32.83 o 
  -8  -1   1       30.33       16.45      7.61 o 
  -7  -1   1      832.44      827.95     37.42 o 
  -6  -1   1      567.15      565.72     27.21 o 
  -5  -1   1       12.05       20.42      5.21 o 
  -4  -1   1      802.54      757.29     32.97 o 
  -3  -1   1       21.75       20.15      8.77 o 
  -2  -1   1       47.23       44.96      6.99 o 
  -1  -1   1      714.09      749.88     34.95 o 
   2  -1   1      124.16      116.58      6.51 o 
   3  -1   1      156.41      165.52      8.36 o 
   4  -1   1      964.82      930.00     37.15 o 
   5  -1   1      520.77      435.50     19.94 o 
   6  -1   1     1920.32     2091.67     81.01 o 
   7  -1   1     2358.62     2163.91     84.37 o 
   8  -1   1      133.05      140.71     13.50 o 
   9  -1   1      483.36      537.41     30.29 o 
  10  -1   1      366.24      403.15     32.62 o 
  11  -1   1        8.21        6.92     12.95 o 
  12  -1   1      392.97      432.89     76.15 o 
  13  -1   1      893.86      957.42     90.54 o 
 -13   0   1        5.63      -20.29     24.95 o 
 -12   0   1       43.08       31.53     38.79 o 
 -11   0   1      182.44      171.21     26.80 o 
 -10   0   1      373.94      426.93     28.92 o 
  -9   0   1      460.69      496.08     27.42 o 
  -8   0   1     1006.85     1112.93     48.80 o 
  -7   0   1      300.45      317.40     16.24 o 
  -6   0   1      968.79     1023.22     45.65 o 
  -5   0   1     1573.66     1452.82     61.82 o 
  -4   0   1      576.31      540.50     24.81 o 
  -3   0   1       10.05        3.91      5.83 o 
  -2   0   1      282.96      220.70     20.01 o 
   1   0   1     1796.69     1865.08     86.98 o 
   2   0   1      115.38      122.41      5.48 o 
   3   0   1       77.97      101.09      6.24 o 
   4   0   1      210.71      241.94     12.61 o 
   5   0   1      208.29      208.08     11.99 o 
   6   0   1      140.19      161.61     12.82 o 
   7   0   1      105.83      125.36     13.84 o 
   8   0   1     1150.42     1120.13     46.88 o 
   9   0   1      544.24      554.89     38.18 o 
  10   0   1       13.94       39.75     13.16 o 
  11   0   1      432.18      451.74     32.76 o 
  12   0   1       11.60       -8.43     23.51 o 
  13   0   1       49.39       48.87     29.61 o 
 -13   1   1     1204.50     1277.77    119.33 o 
 -12   1   1       93.01       47.77     35.43 o 
 -11   1   1        2.55        9.18     12.75 o 
 -10   1   1      376.14      397.66     29.13 o 
  -9   1   1      395.31      389.99     40.16 o 
  -8   1   1      784.67      784.22     40.78 o 
  -7   1   1     3492.83     3206.93    119.67 o 
  -6   1   1        0.93        8.43      4.18 o 
  -5   1   1      340.57      347.42     20.22 o 
  -4   1   1      513.33      553.79     26.66 o 
  -3   1   1      159.88      156.13     10.69 o 
  -2   1   1      635.52      663.73     32.08 o 
  -1   1   1     6505.03     7006.11    282.24 o 
   0   1   1      288.89      326.66     18.64 o 
   1   1   1     1890.00     1963.36     63.33 o 
   2   1   1      530.58      514.25     19.53 o 
   3   1   1      629.59      570.11     23.37 o 
   4   1   1     1242.67     1158.03     45.24 o 
   5   1   1       38.96       29.61      5.76 o 
   6   1   1      103.91       82.86      8.29 o 
   7   1   1     1405.76     1217.73     49.90 o 
   8   1   1     1373.17     1328.76     58.53 o 
   9   1   1     1025.22      957.56     50.51 o 
  10   1   1     1113.40      935.90     59.01 o 
  11   1   1      752.94      772.30     53.73 o 
  12   1   1      109.25       49.69     49.76 o 
 -13   2   1       11.09       34.48     26.73 o 
 -12   2   1       14.46       15.22     21.73 o 
 -11   2   1        4.60       14.60     12.27 o 
 -10   2   1       61.32       75.12     21.32 o 
  -9   2   1     1376.05     1417.18     62.16 o 
  -8   2   1     1083.30     1122.25     49.83 o 
  -7   2   1      973.40     1153.37     50.44 o 
  -6   2   1     1876.78     1790.92     79.03 o 
  -5   2   1        6.43       -0.96      3.91 o 
  -4   2   1      747.09      667.29     34.61 o 
  -3   2   1      825.59      798.13     28.38 o 
  -2   2   1      348.83      390.88     12.95 o 
  -1   2   1      694.03      767.29     25.77 o 
   0   2   1     3236.42     3189.66     99.18 o 
   1   2   1     2903.61     2839.84     87.11 o 
   2   2   1     3311.38     3209.81    109.80 o 
   3   2   1      495.72      506.23     21.18 o 
   4   2   1        4.59       15.56      4.73 o 
   5   2   1     3134.73     3041.69    114.80 o 
   6   2   1      256.02      267.71     15.15 o 
   7   2   1     6516.47     6228.54    249.55 o 
   8   2   1      879.71      814.10     38.79 o 
   9   2   1     3123.55     3048.33    142.90 o 
  10   2   1     1352.35     1286.34     77.31 o 
  11   2   1        4.10       -3.98     21.73 o 
  12   2   1        8.25        1.30     18.85 o 
 -13   3   1      417.22      516.44     60.45 o 
 -12   3   1       14.46       -2.95     32.62 o 
 -11   3   1      513.55      521.99     38.93 o 
 -10   3   1       46.91       71.14     14.12 o 
  -9   3   1     1380.58     1353.09     59.56 o 
  -8   3   1       22.30       20.42      7.20 o 
  -7   3   1     1646.60     1750.76     73.75 o 
  -6   3   1     1289.82     1343.43     57.50 o 
  -5   3   1     2053.77     2145.33     82.32 o 
  -4   3   1        4.80        4.93      4.32 o 
  -3   3   1      325.34      301.71     13.30 o 
  -2   3   1     3937.00     3976.35    127.48 o 
  -1   3   1     3461.96     3343.94    112.27 o 
   0   3   1      695.22      712.94     27.14 o 
   1   3   1      169.81      196.71     11.38 o 
   2   3   1      735.92      707.39     25.56 o 
   3   3   1      733.26      698.27     25.63 o 
   4   3   1      114.91      120.22      7.20 o 
   5   3   1     2244.89     2147.80     75.32 o 
   6   3   1       30.47       34.27      5.89 o 
   7   3   1      777.84      739.47     34.61 o 
   8   3   1      141.34      152.50     14.26 o 
   9   3   1     2646.98     2650.74    145.58 o 
  10   3   1        0.99       -5.89     12.34 o 
  11   3   1        6.59        8.64     17.82 o 
  12   3   1       47.24       46.88     45.44 o 
 -13   4   1       88.49       96.37     32.14 o 
 -12   4   1       12.83       22.82     21.52 o 
 -11   4   1      624.60      638.64     44.82 o 
 -10   4   1      124.51      132.62     17.61 o 
  -9   4   1      187.51      174.91     16.45 o 
  -8   4   1     1772.72     1771.18     81.70 o 
  -7   4   1      505.56      469.15     20.97 o 
  -6   4   1       39.09       36.81      6.65 o 
  -5   4   1     1045.02      952.76     32.62 o 
  -4   4   1       49.93       54.56      4.66 o 
  -3   4   1       31.98       36.46      3.84 o 
  -2   4   1     3059.52     2958.07     89.58 o 
  -1   4   1     2511.24     2586.93     81.22 o 
   0   4   1      525.92      529.26     19.40 o 
   1   4   1     1820.88     1630.47     56.41 o 
   2   4   1      572.27      611.02     23.92 o 
   3   4   1     9600.70     9963.56    337.69 o 
   4   4   1        0.54        6.51      4.25 o 
   5   4   1        6.35       -0.07      4.39 o 
   6   4   1        3.70       13.23      5.48 o 
   7   4   1     1519.13     1481.26     63.81 o 
   8   4   1       23.06       18.16     14.05 o 
   9   4   1      308.49      275.94     30.98 o 
  10   4   1      606.90      618.36     41.05 o 
  11   4   1        1.85        3.22     18.44 o 
  12   4   1        1.84        1.44     36.05 o 
 -13   5   1       75.59      147.91     35.30 o 
 -12   5   1       76.14       60.31     25.36 o 
 -11   5   1       11.34       11.72     11.93 o 
 -10   5   1      485.56      484.98     40.30 o 
  -9   5   1     2657.83     2545.88    138.79 o 
  -8   5   1     1269.42     1214.65     52.77 o 
  -7   5   1     4768.75     4506.29    146.60 o 
  -6   5   1      408.54      417.74     18.44 o 
  -5   5   1     1377.02     1438.49     49.55 o 
  -4   5   1       76.89      102.74      6.31 o 
  -3   5   1     1414.09     1424.99     47.57 o 
  -2   5   1     2296.55     2167.81     69.50 o 
  -1   5   1     3303.04     3170.68     94.52 o 
   0   5   1     5073.36     5380.37    180.81 o 
   1   5   1      728.76      561.20     20.01 o 
   2   5   1     8618.85     9119.43    359.97 o 
   3   5   1     1155.45     1176.88     44.41 o 
   4   5   1       16.77       16.45      5.28 o 
   5   5   1     1002.82      881.00     35.16 o 
   6   5   1      473.62      541.18     24.33 o 
   7   5   1     2997.78     2995.49    138.59 o 
   8   5   1       20.95       23.51     12.20 o 
   9   5   1     2377.77     2287.69    128.44 o 
  10   5   1       20.56       25.50     18.37 o 
  11   5   1       64.27       79.78     25.09 o 
 -13   6   1      203.91      317.88     61.82 o 
 -12   6   1        1.01      -15.49     21.86 o 
 -11   6   1      597.05      545.29     40.85 o 
 -10   6   1       10.77        5.07     10.97 o 
  -9   6   1      756.54      706.91     37.97 o 
  -8   6   1       34.35       26.94      7.20 o 
  -7   6   1        4.48       13.09      6.51 o 
  -6   6   1      533.44      524.80     22.41 o 
  -5   6   1       59.33       74.23      5.69 o 
  -4   6   1      600.26      620.96     22.62 o 
  -3   6   1     3235.91     3143.40     91.02 o 
  -2   6   1      101.37      125.22      6.92 o 
  -1   6   1        6.43        2.95      3.50 o 
   0   6   1     1432.85     1461.80     50.86 o 
   1   6   1     1662.72     1559.46     50.65 o 
   2   6   1     5810.64     6087.69    241.26 o 
   3   6   1       43.77       39.96      6.92 o 
   4   6   1      275.66      327.62     15.70 o 
   5   6   1      459.48      424.53     19.81 o 
   6   6   1       87.69       88.35     11.45 o 
   7   6   1     1959.14     1875.15     89.72 o 
   8   6   1      948.74      873.12     56.61 o 
   9   6   1      834.16      873.80     51.82 o 
  10   6   1       17.10       14.74     19.53 o 
  11   6   1      330.69      301.30     38.24 o 
 -13   7   1       17.51       50.51     37.35 o 
 -12   7   1      104.22      118.16     41.05 o 
 -11   7   1      388.74      429.53     29.06 o 
 -10   7   1      961.89      922.53     57.57 o 
  -9   7   1      608.70      648.24     62.44 o 
  -8   7   1      279.35      272.72     22.48 o 
  -7   7   1       11.08       12.75      8.70 o 
  -6   7   1       69.29       76.22      6.99 o 
  -5   7   1     7522.73     7887.72    239.41 o 
  -4   7   1        0.87        5.07      4.25 o 
  -3   7   1     4173.47     4397.18    125.01 o 
  -2   7   1       98.41       76.83      6.03 o 
  -1   7   1        0.38        3.02      3.43 o 
   0   7   1      692.44      756.46     26.46 o 
   1   7   1       80.02      155.58      6.99 o 
   2   7   1      148.95      216.38     15.70 o 
   3   7   1      632.39      601.84     27.48 o 
   4   7   1        0.13        6.99      4.66 o 
   5   7   1       57.52       57.30     13.50 o 
   6   7   1      131.04      110.42     13.57 o 
   7   7   1       61.02       51.34     11.93 o 
   8   7   1        4.20        6.92     11.72 o 
   9   7   1      488.81      511.92     47.22 o 
  10   7   1      124.53      183.34     30.71 o 
 -13   8   1      148.58      150.58     49.96 o 
 -12   8   1       64.72       77.17     31.87 o 
 -11   8   1      496.92      606.64     50.31 o 
 -10   8   1     1615.21     1509.77     88.96 o 
  -9   8   1      113.44      127.07     17.34 o 
  -8   8   1      330.12      361.47     25.43 o 
  -7   8   1     1753.84     1699.15     63.47 o 
  -6   8   1     1230.08     1198.88     39.48 o 
  -5   8   1     2765.51     2808.65     92.80 o 
  -4   8   1      120.24      107.81      7.20 o 
  -3   8   1      177.15      200.82     10.62 o 
  -2   8   1      494.99      390.67     14.74 o 
  -1   8   1     3672.27     3504.39    100.27 o 
   0   8   1      278.73      317.61     13.98 o 
   1   8   1     1427.73     1121.43     43.93 o 
   2   8   1      824.95      737.82     38.11 o 
   3   8   1        2.46       10.97      8.16 o 
   4   8   1        0.35        0.14      8.29 o 
   5   8   1      596.00      545.91     32.56 o 
   6   8   1      469.95      475.45     30.36 o 
   7   8   1     1005.90     1054.81     55.58 o 
   8   8   1      460.06      496.22     44.28 o 
   9   8   1     1114.02     1040.56     74.98 o 
  10   8   1      137.36      102.47     26.94 o 
 -13   9   1      443.83      405.96     44.76 o 
 -12   9   1       54.58        2.33     17.75 o 
 -11   9   1     1185.61     1249.46     89.79 o 
 -10   9   1       38.28       22.69     14.94 o 
  -9   9   1     1074.05     1022.60     62.71 o 
  -8   9   1      446.92      505.47     37.97 o 
  -7   9   1     2821.24     2664.86    112.81 o 
  -6   9   1       82.09       83.48      8.64 o 
  -5   9   1      899.57      899.50     32.76 o 
  -4   9   1      277.85      337.35     13.71 o 
  -3   9   1     1197.52     1111.77     35.50 o 
  -2   9   1      968.16      927.95     30.09 o 
  -1   9   1     4819.84     4681.27    133.03 o 
   0   9   1      269.61      264.29     13.43 o 
   1   9   1     2946.33     2915.78    121.18 o 
   2   9   1      706.36      700.26     34.06 o 
   3   9   1       69.64       63.67     15.97 o 
   4   9   1       37.24       34.48     10.08 o 
   5   9   1      151.90      188.76     32.76 o 
   6   9   1       63.57      102.40     21.52 o 
   7   9   1     1414.70     1362.21     63.33 o 
   8   9   1      305.70      373.81     31.73 o 
   9   9   1      206.02      186.49     24.40 o 
 -13  10   1       71.97       74.98     33.79 o 
 -12  10   1      459.18      507.39     49.83 o 
 -11  10   1     1213.41     1234.18    110.00 o 
 -10  10   1     2643.82     2375.01    158.74 o 
  -9  10   1      821.97      815.68     61.96 o 
  -8  10   1      134.26      155.72     19.05 o 
  -7  10   1      286.93      298.83     25.02 o 
  -6  10   1       22.00       16.72      7.47 o 
  -5  10   1     1649.89     1593.32     57.30 o 
  -4  10   1      122.22      123.23      7.88 o 
  -3  10   1      173.47      195.88     10.21 o 
  -2  10   1       79.96       64.97      7.06 o 
  -1  10   1      299.40      327.48     14.05 o 
   0  10   1       60.12       63.47      8.09 o 
   1  10   1      114.29      133.03     12.13 o 
   2  10   1        2.29        7.40      7.61 o 
   3  10   1       76.95       80.33     12.89 o 
   4  10   1      102.56      121.25     20.42 o 
   5  10   1       62.68       22.28     10.21 o 
   6  10   1      211.06      183.07     18.09 o 
   7  10   1       46.57       30.23     12.13 o 
   8  10   1       34.27        7.06     14.53 o 
   9  10   1        6.89       12.47     16.65 o 
 -13  11   1      256.57      320.28     46.88 o 
 -12  11   1      191.13      299.93     60.25 o 
 -11  11   1        1.89       17.75     18.16 o 
 -10  11   1      665.45      656.67     55.72 o 
  -9  11   1      218.84      254.96     91.29 o 
  -8  11   1      147.46      189.92     19.67 o 
  -7  11   1      111.84      108.84     12.82 o 
  -6  11   1      140.07      138.04     13.50 o 
  -5  11   1     1003.35      900.39     34.95 o 
  -4  11   1       82.53       70.94      6.99 o 
  -3  11   1       68.04       88.89      8.29 o 
  -2  11   1      829.98      750.09     25.56 o 
  -1  11   1      101.81      110.76      8.29 o 
   0  11   1     3144.85     3117.01    101.16 o 
   1  11   1     1062.41     1128.90     47.43 o 
   2  11   1        0.83       -0.96      7.54 o 
   3  11   1      169.45      151.27     26.87 o 
   4  11   1       83.63       52.64     11.45 o 
   5  11   1        0.15        3.98      9.94 o 
   6  11   1       55.56       71.90     14.32 o 
   7  11   1      739.11      705.81     47.70 o 
   8  11   1       95.79       76.49     19.12 o 
 -13  12   1      806.85      986.69     82.93 o 
 -12  12   1        4.10      -14.87     18.51 o 
 -11  12   1      414.79      475.59     48.66 o 
 -10  12   1       15.94       20.49     17.13 o 
  -9  12   1     1015.00      949.19     56.41 o 
  -8  12   1      155.20      189.17     24.61 o 
  -7  12   1     2476.61     2412.64    114.60 o 
  -6  12   1      602.88      504.38     35.16 o 
  -5  12   1        5.04       -3.77      7.20 o 
  -4  12   1        6.19       -4.04      5.00 o 
  -3  12   1     4536.99     4394.09    131.53 o 
  -2  12   1      147.54      157.50      9.94 o 
  -1  12   1     8890.49     8692.51    296.70 o 
   0  12   1     1097.25     1126.64     47.70 o 
   1  12   1      403.66      404.17     23.23 o 
   2  12   1      307.51      251.61     19.53 o 
   3  12   1       82.95       44.41     12.47 o 
   4  12   1      131.82       98.97     14.80 o 
   5  12   1      498.41      496.56     31.53 o 
   6  12   1      489.77      483.75     37.56 o 
   7  12   1     1186.50     1171.88     83.75 o 
   8  12   1      111.40      106.51     22.07 o 
 -13  13   1        1.85       48.05     25.29 o 
 -12  13   1       46.66       40.71     23.51 o 
 -11  13   1       15.66       -0.34     18.30 o 
 -10  13   1       24.56       29.61     18.99 o 
  -9  13   1       63.88       55.17     14.39 o 
  -8  13   1      577.14      596.15     41.81 o 
  -7  13   1       38.13       63.81     26.04 o 
  -6  13   1      396.59      479.98     35.98 o 
  -5  13   1       36.00       43.73     15.42 o 
  -4  13   1       26.01       16.31      6.79 o 
  -3  13   1     1446.08     1554.73     49.76 o 
  -2  13   1      637.17      636.73     44.41 o 
  -1  13   1     5963.30     6311.88    216.99 o 
   0  13   1      206.09      197.46     16.04 o 
   1  13   1      570.45      608.56     32.97 o 
   2  13   1        6.86        1.03      9.32 o 
   3  13   1       41.83       39.75     12.54 o 
   4  13   1      176.08      157.30     18.44 o 
   5  13   1      585.30      576.00     35.50 o 
   6  13   1      450.07      474.15     39.00 o 
   7  13   1      460.04      591.56     58.53 o 
 -12  14   1        9.83       15.01     28.10 o 
 -11  14   1      521.15      540.43     75.46 o 
 -10  14   1       17.74       34.13     23.17 o 
  -9  14   1      173.49      173.27     28.79 o 
  -8  14   1        6.83        7.33     12.54 o 
  -7  14   1     1307.19     1034.53     64.43 o 
  -6  14   1       29.36       46.67     12.54 o 
  -5  14   1      906.08      857.28     46.61 o 
  -4  14   1      320.13      303.83     22.14 o 
  -3  14   1      636.43      619.93     31.53 o 
  -2  14   1       19.19       21.18      8.36 o 
  -1  14   1      476.00      555.16     29.20 o 
   0  14   1       18.76       20.77     10.69 o 
   1  14   1      394.08      403.21     30.71 o 
   2  14   1       30.78       52.02     12.75 o 
   3  14   1      343.64      332.07     25.63 o 
   4  14   1       24.61       35.50     13.98 o 
   5  14   1       43.24       46.26     20.15 o 
   6  14   1       10.04        8.70     21.86 o 
 -12  15   1       70.60       99.45     29.68 o 
 -11  15   1       76.05       34.00     22.96 o 
 -10  15   1      337.13      348.52     30.57 o 
  -9  15   1      748.37      779.77     72.45 o 
  -8  15   1      451.72      507.80     40.44 o 
  -7  15   1      715.55      724.66     57.30 o 
  -6  15   1      799.83      774.08     46.33 o 
  -5  15   1      209.00      189.10     27.90 o 
  -4  15   1      573.89      594.64     41.05 o 
  -3  15   1      311.94      358.18     27.00 o 
  -2  15   1       31.72       28.65     10.83 o 
  -1  15   1      556.67      515.00     28.79 o 
   0  15   1      120.22       94.17     23.51 o 
   1  15   1      856.70      906.43     47.15 o 
   2  15   1      150.21      148.18     18.44 o 
   3  15   1      473.46      570.65     40.99 o 
   4  15   1      102.51      111.31     21.32 o 
   5  15   1       28.38       18.71     17.55 o 
 -11  16   1      163.42      169.15     35.09 o 
 -10  16   1      303.48      335.91     40.44 o 
  -9  16   1     1229.72     1258.10     76.90 o 
  -8  16   1      235.81      208.84     26.25 o 
  -7  16   1     1529.95     1375.92     83.00 o 
  -6  16   1      140.69      103.97     23.51 o 
  -5  16   1        3.98        6.31     15.63 o 
  -4  16   1       59.93       63.60     15.56 o 
  -3  16   1     1615.47     1555.21     88.07 o 
  -2  16   1      160.38      234.33     26.39 o 
  -1  16   1     1475.66     1504.77     63.60 o 
   0  16   1      312.16      329.67     23.58 o 
   1  16   1      524.27      633.78     37.97 o 
   2  16   1      277.85      258.80     24.47 o 
   3  16   1      108.40      148.52     23.44 o 
   4  16   1        0.27        9.80     16.24 o 
   5  16   1      649.70      707.87     51.13 o 
 -11  17   1      355.77      293.21     45.03 o 
 -10  17   1      134.82      142.90     35.09 o 
  -9  17   1      137.98      109.59     42.22 o 
  -8  17   1       48.80       59.77     23.37 o 
  -7  17   1      168.07      156.89     34.61 o 
  -6  17   1        4.35       13.43     18.64 o 
  -5  17   1        2.54        7.20     21.04 o 
  -4  17   1      316.62      306.99     46.67 o 
  -3  17   1        7.18        7.33     17.68 o 
  -2  17   1        0.83       14.05     15.49 o 
  -1  17   1       89.33      121.11     49.49 o 
   0  17   1      418.20      418.02     30.36 o 
   1  17   1        5.73       32.08     14.39 o 
   2  17   1      302.44      387.59     35.57 o 
   3  17   1        9.45       35.16     18.03 o 
 -10  18   1      147.55      149.83     28.99 o 
  -9  18   1      275.24      259.28     37.08 o 
  -8  18   1       88.31       92.05     43.59 o 
  -7  18   1      485.50      379.50     67.44 o 
  -6  18   1      294.16      285.12     37.70 o 
  -5  18   1      709.56      882.30     73.82 o 
  -4  18   1       19.87        1.85     18.16 o 
  -3  18   1       47.39       12.06     18.71 o 
  -2  18   1      245.43      295.27     40.44 o 
  -1  18   1      577.79      628.84    106.37 o 
   0  18   1        0.85       -4.66     19.12 o 
   1  18   1      659.64      669.49     71.42 o 
   2  18   1       95.66       98.42     22.62 o 
  -9  19   1      193.85      141.05     31.46 o 
  -8  19   1      159.90      185.67     69.22 o 
  -7  19   1      910.57      980.93     79.44 o 
  -6  19   1      375.26      497.93     52.30 o 
  -5  19   1      156.17      127.82     45.37 o 
  -4  19   1       84.33       69.64     25.98 o 
  -3  19   1      231.97      303.97     50.65 o 
  -2  19   1      140.15      197.05     35.02 o 
  -1  19   1       39.02       43.73     30.57 o 
   0  19   1       32.36       29.33     28.65 o 
   1  19   1      231.99      244.75     42.56 o 
  -7  20   1      478.47      485.32     53.19 o 
  -6  20   1        0.60        1.23     34.00 o 
  -5  20   1      263.68      358.46     73.75 o 
  -4  20   1      413.64      396.57     75.80 o 
  -3  20   1      156.98       87.80     28.85 o 
  -2  20   1      101.25       79.92     28.58 o 
  -1  20   1      210.91      150.85     42.56 o 
   2 -21   2      264.49      227.82     50.10 o 
   3 -21   2      132.04      171.42     57.71 o 
   4 -21   2       43.28       74.30     27.55 o 
   5 -21   2      254.47      216.45     61.48 o 
   6 -21   2      231.35      362.50     74.02 o 
   0 -20   2        6.01       26.25     26.73 o 
   1 -20   2      134.78       81.22     27.07 o 
   2 -20   2       38.89       63.33     33.17 o 
   3 -20   2      527.04      460.10     51.54 o 
   4 -20   2      959.50      900.19     75.46 o 
   5 -20   2      432.55      592.59     57.78 o 
   6 -20   2     1008.21      924.45    121.18 o 
   7 -20   2       97.53      111.99     35.78 o 
   8 -20   2      178.01      181.49     34.61 o 
  -2 -19   2      108.45      157.09     26.39 o 
  -1 -19   2      639.66      732.54     51.34 o 
   0 -19   2      648.20      848.72     48.80 o 
   1 -19   2     1243.76     1262.35    156.68 o 
   2 -19   2      181.66      156.34     32.28 o 
   3 -19   2      429.60      554.21     55.93 o 
   4 -19   2      513.54      505.47     52.02 o 
   5 -19   2      129.74      204.93     93.56 o 
   6 -19   2       43.33       19.53     26.11 o 
   7 -19   2      262.47      328.99     41.33 o 
   8 -19   2      295.20      286.22     39.62 o 
   9 -19   2       61.83       85.47     48.94 o 
  10 -19   2      711.62      877.57     80.88 o 
  -3 -18   2       36.41       52.98     20.29 o 
  -2 -18   2     1861.35     1970.01    103.90 o 
  -1 -18   2      202.58      245.64     24.88 o 
   0 -18   2     1127.99     1184.83     59.22 o 
   1 -18   2      135.62      184.78     34.82 o 
   2 -18   2      452.65      464.14     50.72 o 
   3 -18   2      317.38      320.97     39.68 o 
   4 -18   2      242.43      249.89     35.16 o 
   5 -18   2      205.26      228.92     25.36 o 
   6 -18   2      437.67      438.79     45.03 o 
   7 -18   2      492.14      616.78     57.30 o 
   8 -18   2      799.45      926.30     75.12 o 
   9 -18   2      904.93      907.25     72.24 o 
  10 -18   2      575.30      574.01     55.72 o 
  -4 -17   2      254.22      300.27     60.25 o 
  -3 -17   2      453.17      532.82     41.67 o 
  -2 -17   2     2218.45     2221.48    114.94 o 
  -1 -17   2      268.43      349.07     27.21 o 
   0 -17   2      617.42      639.40     39.41 o 
   1 -17   2      713.73      719.73     49.90 o 
   2 -17   2       83.50      117.00     16.59 o 
   3 -17   2      263.87      212.81     32.14 o 
   4 -17   2      182.77      188.41     28.99 o 
   5 -17   2      129.87      130.84     19.05 o 
   6 -17   2     1255.93     1377.29     99.66 o 
   7 -17   2      127.51      108.57     24.67 o 
   8 -17   2      338.30      385.53     47.50 o 
   9 -17   2      216.48      350.30    100.48 o 
  10 -17   2       56.04       66.89     23.92 o 
  11 -17   2      251.22      246.40     45.58 o 
  -5 -16   2       35.10       45.17     18.78 o 
  -4 -16   2     1313.61     1216.15     70.39 o 
  -3 -16   2      443.88      470.93     37.90 o 
  -2 -16   2      314.21      312.88     35.02 o 
  -1 -16   2      380.43      371.27     28.10 o 
   0 -16   2       36.71       58.67     13.64 o 
   1 -16   2       43.31       73.47     15.76 o 
   2 -16   2      339.86      367.51     34.34 o 
   3 -16   2      167.87      137.21     18.51 o 
   4 -16   2       70.62       73.68     17.20 o 
   5 -16   2      125.62      133.72     17.13 o 
   6 -16   2      204.00      159.22     29.33 o 
   7 -16   2      235.70      232.83     28.51 o 
   8 -16   2      108.56      105.76     18.92 o 
   9 -16   2      147.72      154.69     23.92 o 
  10 -16   2      419.89      414.80     37.15 o 
  11 -16   2      489.20      430.22     48.87 o 
  12 -16   2      393.55      450.30     94.93 o 
  -6 -15   2      683.54      830.55     56.00 o 
  -5 -15   2      694.01      745.63     50.92 o 
  -4 -15   2      237.34      283.55     28.72 o 
  -3 -15   2       18.19        8.16     11.99 o 
  -2 -15   2        0.23        7.74     10.83 o 
  -1 -15   2      425.09      477.78     39.68 o 
   0 -15   2      585.67      749.20     47.09 o 
   1 -15   2     1061.78     1145.97     55.58 o 
   2 -15   2      387.49      441.39     30.91 o 
   3 -15   2        1.39       -5.55      9.94 o 
   4 -15   2      408.93      358.66     31.87 o 
   5 -15   2       72.75       75.39     11.86 o 
   6 -15   2      259.87      281.83     18.37 o 
   7 -15   2      190.58      196.71     22.21 o 
   8 -15   2      228.68      218.02     23.99 o 
   9 -15   2     1535.41     1518.75     81.15 o 
  10 -15   2      597.81      719.25     47.98 o 
  11 -15   2        1.00        3.84     12.47 o 
  12 -15   2       28.15        3.70     22.82 o 
  -7 -14   2      312.52      472.78     42.43 o 
  -6 -14   2      113.05      133.99     27.55 o 
  -5 -14   2      423.44      416.78     59.29 o 
  -4 -14   2      484.08      435.08     29.40 o 
  -3 -14   2      244.29      271.89     22.00 o 
  -2 -14   2      955.78     1003.27     56.34 o 
  -1 -14   2     1036.93      954.54     54.08 o 
   0 -14   2      192.90      242.49     20.56 o 
   1 -14   2     2650.17     2697.96    118.64 o 
   2 -14   2     1805.80     1895.99     93.08 o 
   3 -14   2      537.86      604.92     27.07 o 
   4 -14   2       41.89       58.26      8.84 o 
   5 -14   2      105.52       85.26     12.20 o 
   6 -14   2       42.55       46.20     10.08 o 
   7 -14   2      295.43      313.91     25.15 o 
   8 -14   2     1481.02     1641.23     99.72 o 
   9 -14   2      653.92      707.05     45.44 o 
  10 -14   2      143.41      160.04     20.77 o 
  11 -14   2      677.60      763.80     67.99 o 
  12 -14   2      106.33      263.12     39.14 o 
  -8 -13   2       96.88       80.60     36.60 o 
  -7 -13   2      127.05       99.79     37.35 o 
  -6 -13   2       59.86       61.34     17.13 o 
  -5 -13   2      715.64      604.92     35.37 o 
  -4 -13   2      875.20      949.47     47.57 o 
  -3 -13   2      605.60      633.57     40.71 o 
  -2 -13   2     1152.74     1108.96     60.25 o 
  -1 -13   2      691.04      768.18     45.51 o 
   0 -13   2      594.76      718.84     38.72 o 
   1 -13   2      787.94      812.05     41.74 o 
   2 -13   2     3479.38     3504.94    115.08 o 
   3 -13   2      444.98      526.79     22.41 o 
   4 -13   2       34.59       22.62      6.72 o 
   5 -13   2      135.29      186.22     13.84 o 
   6 -13   2     1153.11     1128.83     45.10 o 
   7 -13   2      649.19      678.19     38.59 o 
   8 -13   2      324.54      341.46     24.81 o 
   9 -13   2      337.86      332.07     29.75 o 
  10 -13   2      252.02      348.73     38.59 o 
  11 -13   2     1720.77     1652.40    103.01 o 
  12 -13   2     1758.99     1727.80    123.85 o 
  13 -13   2      135.27      145.78     33.38 o 
  -8 -12   2      393.53      410.48     44.76 o 
  -7 -12   2      199.51      193.83     31.25 o 
  -6 -12   2     1563.43     1667.76     75.26 o 
  -5 -12   2      176.83      173.68     25.50 o 
  -4 -12   2     1459.91     1454.46     76.28 o 
  -3 -12   2       68.64       67.03     14.05 o 
  -2 -12   2       34.18       41.19     11.79 o 
  -1 -12   2      333.35      295.27     23.65 o 
   0 -12   2     6260.85     6213.94    261.61 o 
   1 -12   2     2061.30     2195.16     74.91 o 
   2 -12   2     4238.31     4205.75    137.01 o 
   3 -12   2      972.84      982.09     33.45 o 
   4 -12   2      694.27      730.97     26.32 o 
   5 -12   2      631.15      679.84     25.22 o 
   6 -12   2      342.45      388.82     20.36 o 
   7 -12   2     1888.93     1736.77     72.58 o 
   8 -12   2      641.09      743.99     57.57 o 
   9 -12   2     1293.35     1251.24     61.55 o 
  10 -12   2      978.49     1077.70     58.53 o 
  11 -12   2       74.72       90.75     22.28 o 
  12 -12   2     1667.79     1613.95    115.90 o 
  13 -12   2      223.55      245.51    103.70 o 
  -9 -11   2      306.04      330.36     41.53 o 
  -8 -11   2      772.11      885.52     83.69 o 
  -7 -11   2      578.80      625.97     55.24 o 
  -6 -11   2      245.78      318.84     24.26 o 
  -5 -11   2     1703.44     1599.01     71.35 o 
  -4 -11   2      222.23      203.83     21.04 o 
  -3 -11   2       71.82      106.17     23.51 o 
  -2 -11   2       92.68       55.04     15.01 o 
  -1 -11   2      142.37      198.42     16.31 o 
   0 -11   2     3448.56     3377.18    134.27 o 
   1 -11   2     2692.27     2708.18     84.85 o 
   2 -11   2      429.34      524.87     19.67 o 
   3 -11   2      316.07      376.55     16.04 o 
   4 -11   2     1461.01     1377.22     43.04 o 
   5 -11   2      168.91      213.98     12.75 o 
   6 -11   2     1213.85     1113.69     43.32 o 
   7 -11   2     1421.31     1343.22     57.30 o 
   8 -11   2     4213.05     4069.49    178.75 o 
   9 -11   2     1938.54     2031.22     93.56 o 
  10 -11   2     3293.30     3307.82    167.30 o 
  11 -11   2       27.97       29.81     17.96 o 
  12 -11   2      480.97      581.00    114.12 o 
  13 -11   2       66.90       58.87     26.11 o 
  -9 -10   2       22.17       53.94     22.14 o 
  -8 -10   2     1606.43     1558.64    101.03 o 
  -7 -10   2        2.61       -0.14     11.45 o 
  -6 -10   2      620.54      673.12     48.32 o 
  -5 -10   2     1219.50      951.04     52.57 o 
  -4 -10   2      581.40      530.76     33.52 o 
  -3 -10   2       46.94       66.35     11.72 o 
  -2 -10   2     3004.45     2669.66    115.56 o 
  -1 -10   2      219.39      243.79     17.27 o 
   0 -10   2      375.58      504.45     19.40 o 
   1 -10   2      222.25      246.05     11.17 o 
   2 -10   2       15.45       21.80      4.73 o 
   3 -10   2     1374.10     1347.95     43.66 o 
   4 -10   2      433.23      439.27     18.03 o 
   5 -10   2      379.86      422.34     17.89 o 
   6 -10   2     2397.47     2153.90     73.54 o 
   7 -10   2      618.04      662.91     31.87 o 
   8 -10   2     1130.10     1152.07     55.45 o 
   9 -10   2       15.01        4.59      8.57 o 
  10 -10   2     2989.07     2911.32    148.11 o 
  11 -10   2       35.23       41.47     21.25 o 
  12 -10   2        9.87       21.52     19.60 o 
  13 -10   2      394.13      519.39     53.05 o 
 -10  -9   2      370.11      306.37     39.75 o 
  -9  -9   2      460.19      476.21     46.81 o 
  -8  -9   2      120.94      157.57     25.43 o 
  -7  -9   2     1137.50     1137.81     61.96 o 
  -6  -9   2      277.39      319.94     33.93 o 
  -5  -9   2      183.03      211.51     25.36 o 
  -4  -9   2      628.79      543.10     32.35 o 
  -3  -9   2      563.13      610.96     34.89 o 
  -2  -9   2      303.43      351.60     20.97 o 
  -1  -9   2      530.63      500.95     23.85 o 
   0  -9   2     1048.77     1073.11     37.08 o 
   1  -9   2      153.84      186.97      9.12 o 
   2  -9   2      239.99      330.36     13.64 o 
   3  -9   2     1816.37     1653.91     52.50 o 
   4  -9   2     2020.60     1735.40     52.84 o 
   5  -9   2     5871.57     6407.70    196.64 o 
   6  -9   2     2126.17     1976.18     73.88 o 
   7  -9   2       26.95       32.56      9.87 o 
   8  -9   2       99.30      101.99     12.75 o 
   9  -9   2      135.31      146.19     13.37 o 
  10  -9   2      250.56      326.24     28.58 o 
  11  -9   2     1037.38     1085.93     99.18 o 
  12  -9   2      271.72      313.36     38.04 o 
  13  -9   2      216.78      183.14     75.60 o 
 -10  -8   2       43.51       40.85     21.32 o 
  -9  -8   2      209.45      177.93     27.83 o 
  -8  -8   2     1850.83     1736.23     87.39 o 
  -7  -8   2      745.07      814.65     46.20 o 
  -6  -8   2     2006.42     2039.58    121.18 o 
  -5  -8   2        4.53        6.37     12.13 o 
  -4  -8   2     2049.92     2100.37    102.26 o 
  -3  -8   2       34.28       41.74      8.36 o 
  -2  -8   2     1243.49     1188.05     59.56 o 
  -1  -8   2     1033.28      903.20     38.38 o 
   0  -8   2     2667.27     2560.75     85.06 o 
   1  -8   2     1231.78     1304.09     41.81 o 
   2  -8   2      524.25      395.26     15.15 o 
   3  -8   2    13939.67    15142.76    484.09 o 
   4  -8   2     2313.04     2224.02     66.55 o 
   5  -8   2     2589.96     2712.01     90.33 o 
   6  -8   2     1296.59     1158.92     44.96 o 
   7  -8   2     2886.38     2732.78     97.80 o 
   8  -8   2     1703.93     1582.77     65.18 o 
   9  -8   2      284.56      358.46     31.05 o 
  10  -8   2     1654.37     1655.28     98.90 o 
  11  -8   2     1244.96     1150.22     65.66 o 
  12  -8   2      322.78      354.69     34.95 o 
  13  -8   2      108.82      117.41     25.36 o 
 -11  -7   2       37.98       74.91     26.73 o 
 -10  -7   2     1257.48     1294.08     88.28 o 
  -9  -7   2       24.65        7.40     12.41 o 
  -8  -7   2     1216.28     1332.60     69.16 o 
  -7  -7   2     2218.53     2123.61    103.22 o 
  -6  -7   2      395.71      404.45     41.95 o 
  -5  -7   2      741.85      697.11     33.24 o 
  -4  -7   2     1207.60     1183.39     59.90 o 
  -3  -7   2      842.22      937.20     47.70 o 
  -2  -7   2     8240.87     8058.45    373.33 o 
  -1  -7   2     2263.95     2413.05     95.75 o 
   0  -7   2      984.36     1243.71     42.36 o 
   1  -7   2     1207.93     1292.09     41.19 o 
   2  -7   2     3665.32     3619.95    110.55 o 
   3  -7   2     7689.44     8060.51    242.83 o 
   4  -7   2       79.52       89.65      7.61 o 
   5  -7   2      354.07      401.29     17.48 o 
   6  -7   2     4052.86     3819.33    145.30 o 
   7  -7   2     1869.47     1783.52     71.28 o 
   8  -7   2     2492.63     2358.70    101.92 o 
   9  -7   2      970.11     1035.83     59.97 o 
  10  -7   2      732.77      736.52     38.93 o 
  11  -7   2      471.09      451.47     28.99 o 
  12  -7   2      261.71      254.42     33.65 o 
  13  -7   2       11.70       20.70     17.68 o 
 -11  -6   2       18.85       17.68     21.04 o 
 -10  -6   2     1156.22     1194.49     81.84 o 
  -9  -6   2       88.55      109.73     18.78 o 
  -8  -6   2      634.92      657.63     43.11 o 
  -7  -6   2      389.64      439.88     39.96 o 
  -6  -6   2      217.64      247.43     16.86 o 
  -5  -6   2       75.56       71.90      8.84 o 
  -4  -6   2    10666.50    10688.91    405.75 o 
  -3  -6   2      443.62      454.28     34.82 o 
  -2  -6   2    14188.22    14458.75    790.39 o 
  -1  -6   2     5669.47     5511.62    233.10 o 
   0  -6   2     1523.86     1662.48     55.58 o 
   1  -6   2     4240.99     4159.90    133.51 o 
   2  -6   2     1465.04     1644.11     54.56 o 
   3  -6   2      161.87      264.97     11.65 o 
   4  -6   2     9904.97     9928.54    337.90 o 
   5  -6   2     1025.53     1135.55     46.13 o 
   6  -6   2     5196.62     4937.88    173.95 o 
   7  -6   2       68.13       58.40      6.51 o 
   8  -6   2      333.47      378.20     21.04 o 
   9  -6   2       66.60       67.31     11.10 o 
  10  -6   2      581.42      657.08     35.50 o 
  11  -6   2      154.99      164.22     17.20 o 
  12  -6   2     1433.98     1378.32     84.23 o 
  13  -6   2      313.69      321.72     46.95 o 
 -12  -5   2      508.64      516.30     52.50 o 
 -11  -5   2      190.98      211.99     31.25 o 
 -10  -5   2      112.55      128.92     17.82 o 
  -9  -5   2      337.68      331.93     25.91 o 
  -8  -5   2     1165.30     1171.81     60.25 o 
  -7  -5   2     2276.97     2235.53     93.76 o 
  -6  -5   2     1318.47     1397.85     61.89 o 
  -5  -5   2      496.66      540.29     24.26 o 
  -4  -5   2     7598.97     7627.14    267.92 o 
  -3  -5   2      283.57      381.21     19.81 o 
  -2  -5   2     1486.07     1472.56     64.36 o 
  -1  -5   2     7505.06     7282.25    353.93 o 
   0  -5   2      644.77      735.76     25.29 o 
   1  -5   2     1347.47     1533.56     50.17 o 
   2  -5   2     1166.78     1183.53     37.35 o 
   3  -5   2      839.23      836.24     27.00 o 
   4  -5   2     1713.27     1636.64     55.24 o 
   5  -5   2       10.26       -0.27      4.04 o 
   6  -5   2      200.07      224.88     11.79 o 
   7  -5   2      209.05      232.21     14.26 o 
   8  -5   2      898.19      874.08     37.35 o 
   9  -5   2       58.04       40.10      9.32 o 
  10  -5   2     2897.08     2868.08    123.99 o 
  11  -5   2       43.85       50.31     11.86 o 
  12  -5   2     1145.28     1187.98     75.87 o 
  13  -5   2      162.36      195.82     29.20 o 
 -12  -4   2      564.41      662.56     57.92 o 
 -11  -4   2      621.98      706.09     57.37 o 
 -10  -4   2      173.70      208.22     20.42 o 
  -9  -4   2      840.78      865.78     47.98 o 
  -8  -4   2       86.53      106.17     13.23 o 
  -7  -4   2      417.00      479.15     26.73 o 
  -6  -4   2     3747.88     3654.22    139.20 o 
  -5  -4   2      219.99      190.61     11.65 o 
  -4  -4   2     2326.94     2459.93     93.56 o 
  -3  -4   2     1240.83     1407.38     54.15 o 
  -2  -4   2     1424.46     1315.47     51.54 o 
  -1  -4   2     2038.04     1995.10     76.63 o 
   0  -4   2    14250.42    14571.22    471.07 o 
   1  -4   2     2281.17     2515.85     81.08 o 
   2  -4   2    14368.99    14786.50    475.66 o 
   3  -4   2     4656.50     4713.96    142.01 o 
   4  -4   2     1422.05     1433.49     48.18 o 
   5  -4   2      391.47      392.25     16.31 o 
   6  -4   2     2799.68     2582.13     85.47 o 
   7  -4   2     1349.26     1195.32     44.96 o 
   8  -4   2     4471.89     4359.00    165.59 o 
   9  -4   2     1920.89     1905.52     76.22 o 
  10  -4   2      977.02      898.82     44.41 o 
  11  -4   2       78.70       83.48     13.64 o 
  12  -4   2       13.33       -0.14     14.32 o 
  13  -4   2       18.59        3.15     25.36 o 
 -12  -3   2      507.48      552.15     50.17 o 
 -11  -3   2      306.55      351.74     37.29 o 
 -10  -3   2      343.16      377.85     32.69 o 
  -9  -3   2     1597.40     1618.82     79.98 o 
  -8  -3   2      140.81      161.41     16.04 o 
  -7  -3   2      608.69      581.00     30.29 o 
  -6  -3   2      802.42      788.74     33.45 o 
  -5  -3   2     1456.79     1536.44     60.18 o 
  -4  -3   2     8907.67     9259.19    343.86 o 
  -3  -3   2      758.21      827.06     40.99 o 
  -2  -3   2     6008.31     5897.42    247.22 o 
  -1  -3   2     8279.43     8426.85    355.03 o 
   0  -3   2     6066.30     5963.15    226.04 o 
   1  -3   2      136.91      150.17      8.70 o 
   2  -3   2      734.97      762.22     24.40 o 
   3  -3   2    12308.25    12800.31    358.12 o 
   4  -3   2     1679.67     1572.21     52.30 o 
   5  -3   2     1974.77     1983.17     66.07 o 
   6  -3   2      393.54      373.26     17.27 o 
   7  -3   2     2559.82     2711.46     95.75 o 
   8  -3   2     1507.21     1430.82     57.44 o 
   9  -3   2     1388.32     1537.33     62.16 o 
  10  -3   2     1151.58     1128.56     52.77 o 
  11  -3   2       14.79       13.43     13.23 o 
  12  -3   2     1063.20     1024.04     89.92 o 
  13  -3   2       30.13       14.26     25.70 o 
 -12  -2   2      828.28      992.24     90.33 o 
 -11  -2   2      265.11      299.72     30.29 o 
 -10  -2   2      449.31      508.42     49.28 o 
  -9  -2   2       74.42       77.04     11.03 o 
  -8  -2   2      398.81      442.56     26.25 o 
  -7  -2   2       65.87       85.54      9.39 o 
  -6  -2   2      524.19      547.21     24.54 o 
  -5  -2   2      322.59      333.37     17.82 o 
  -4  -2   2    11418.74    11619.94    527.61 o 
  -3  -2   2     3492.81     3610.90    165.45 o 
  -2  -2   2      538.14      525.28     26.18 o 
  -1  -2   2     7770.16     7941.18    377.72 o 
   0  -2   2     1616.65     1608.81     68.88 o 
   1  -2   2    47011.84    48034.69   1645.75 o 
   2  -2   2       61.79       90.75      6.31 o 
   3  -2   2     1082.17     1152.00     35.71 o 
   4  -2   2     3251.40     3252.17     97.74 o 
   5  -2   2     2391.39     2814.89     99.45 o 
   6  -2   2     2052.53     2160.14     83.27 o 
   7  -2   2      322.72      387.93     20.90 o 
   8  -2   2     1434.54     1391.27     63.26 o 
   9  -2   2      140.66      153.94     15.70 o 
  10  -2   2     3425.13     3405.76    145.92 o 
  11  -2   2       89.99      104.52     21.32 o 
  12  -2   2     2481.10     2349.03    177.93 o 
  13  -2   2       37.18       10.76     25.29 o 
 -13  -1   2      344.05      369.97     52.30 o 
 -12  -1   2      517.31      590.05     83.82 o 
 -11  -1   2      120.11      133.86     17.27 o 
 -10  -1   2      543.82      577.78     48.11 o 
  -9  -1   2       15.83       24.61      8.43 o 
  -8  -1   2     1182.00     1112.11     57.57 o 
  -7  -1   2     1490.91     1436.09     62.92 o 
  -6  -1   2     8218.53     8156.67    331.73 o 
  -5  -1   2      490.20      503.42     32.76 o 
  -4  -1   2      999.61      876.54     43.45 o 
  -3  -1   2     3494.82     3569.09    164.15 o 
  -2  -1   2    43207.30    45868.66   2074.05 o 
  -1  -1   2    13949.49    14457.38    599.17 o 
   0  -1   2    40889.05    41981.13   2620.38 o 
   1  -1   2     2311.53     2172.27     72.03 o 
   2  -1   2      734.86      793.27     24.88 o 
   3  -1   2     1283.97     1388.39     45.51 o 
   4  -1   2      443.83      504.72     20.01 o 
   5  -1   2      438.36      400.88     17.07 o 
   6  -1   2     2553.13     2515.85     88.48 o 
   7  -1   2     4646.91     4630.00    175.46 o 
   8  -1   2     3918.15     3797.39    160.86 o 
   9  -1   2       27.08       38.11     10.42 o 
  10  -1   2      332.27      358.12     28.38 o 
  11  -1   2      182.57      177.10     23.58 o 
  12  -1   2       98.78      122.68     52.09 o 
  13  -1   2       93.53       80.40     32.35 o 
 -13   0   2      108.37      124.54     34.00 o 
 -12   0   2       96.95      160.04     69.36 o 
 -11   0   2      161.98      192.05     23.37 o 
 -10   0   2      365.99      344.06     24.95 o 
  -9   0   2       31.14       37.56     10.49 o 
  -8   0   2     3427.89     3450.31    144.62 o 
  -7   0   2     4868.22     4923.14    185.53 o 
  -6   0   2     2543.27     2515.99     96.57 o 
  -5   0   2      430.04      414.04     24.88 o 
  -4   0   2      428.46      531.18     28.31 o 
  -3   0   2     1227.25     1378.86     65.25 o 
  -2   0   2      756.82      834.12     44.55 o 
  -1   0   2     2200.87     2147.53    122.07 o 
   0   0   2    40837.54    34551.18   2760.68 o 
   1   0   2    14232.21    14342.44    421.31 o 
   2   0   2    42567.09    44424.75   1393.67 o 
   3   0   2     3264.32     3355.46    100.34 o 
   4   0   2      995.71      870.65     29.81 o 
   5   0   2      551.33      535.01     21.32 o 
   6   0   2     8383.27     8128.16    277.72 o 
   7   0   2     1390.70     1411.56     51.82 o 
   8   0   2     1132.74     1098.20     42.08 o 
   9   0   2       12.68       12.54      9.32 o 
  10   0   2      660.08      698.96     48.66 o 
  11   0   2       95.18       99.24     20.01 o 
  12   0   2      560.43      611.98     67.31 o 
  13   0   2      340.36      435.08    118.57 o 
 -13   1   2       31.40       55.24     28.92 o 
 -12   1   2     2714.18     2745.73    202.40 o 
 -11   1   2      112.25      130.98     18.78 o 
 -10   1   2     3770.94     3712.47    173.20 o 
  -9   1   2      150.37      160.79     17.34 o 
  -8   1   2     1533.56     1513.54     64.97 o 
  -7   1   2      259.42      322.75     17.27 o 
  -6   1   2     2344.75     2492.89     95.13 o 
  -5   1   2     2205.33     2725.79    103.43 o 
  -4   1   2     3516.10     3430.09    177.04 o 
  -3   1   2     1173.18     1272.15     60.52 o 
  -2   1   2       72.53       73.54      7.95 o 
  -1   1   2    47318.72    50170.77   1951.23 o 
   0   1   2     1571.37     1613.06     54.90 o 
   1   1   2     7893.07     7929.05    221.59 o 
   2   1   2      440.35      411.30     13.71 o 
   3   1   2     3470.12     3552.16    114.32 o 
   4   1   2    11133.41    11008.71    374.70 o 
   5   1   2      260.97      279.84     13.30 o 
   6   1   2      608.19      601.70     24.13 o 
   7   1   2       81.19       60.45      7.88 o 
   8   1   2      398.32      443.72     20.97 o 
   9   1   2       82.68       90.13     13.98 o 
  10   1   2      502.79      548.24     41.74 o 
  11   1   2      278.41      239.89     39.55 o 
  12   1   2      725.29      790.25     63.74 o 
 -13   2   2       24.96       25.50     26.59 o 
 -12   2   2     1155.70     1248.85    102.33 o 
 -11   2   2       11.72       21.11     15.76 o 
 -10   2   2     1187.76     1174.89     68.54 o 
  -9   2   2     1414.54     1464.81     64.22 o 
  -8   2   2     1427.68     1414.30     60.79 o 
  -7   2   2     2648.28     2797.14    107.06 o 
  -6   2   2      313.66      353.45     20.56 o 
  -5   2   2     1905.82     1941.43     75.12 o 
  -4   2   2     1569.35     1564.19     65.87 o 
  -3   2   2    12207.27    12931.98    586.62 o 
  -2   2   2      852.71      913.76     32.21 o 
  -1   2   2      171.55      193.07     10.55 o 
   0   2   2     6446.13     6377.95    217.13 o 
   1   2   2     8587.12     8559.47    239.47 o 
   2   2   2     5916.29     5766.72    185.12 o 
   3   2   2      831.25      920.55     31.05 o 
   4   2   2     8716.40     8945.48    303.90 o 
   5   2   2     1387.43     1402.92     50.58 o 
   6   2   2      781.25      752.49     29.47 o 
   7   2   2      662.74      652.15     26.73 o 
   8   2   2      153.79      159.42     15.63 o 
   9   2   2     1632.91     1661.31     81.70 o 
  10   2   2      274.15      301.78     39.62 o 
  11   2   2      286.77      262.37     42.15 o 
  12   2   2      429.91      433.99     45.92 o 
 -13   3   2       15.11        2.26     24.88 o 
 -12   3   2       12.71       15.15     21.04 o 
 -11   3   2       77.76       64.63     14.94 o 
 -10   3   2      873.99      824.11     68.68 o 
  -9   3   2     1966.69     1960.55     92.39 o 
  -8   3   2     4062.47     4082.86    180.60 o 
  -7   3   2     1308.21     1209.78     43.80 o 
  -6   3   2     2682.02     2574.04     95.47 o 
  -5   3   2      331.75      345.71     20.56 o 
  -4   3   2     1381.38     1463.37     53.73 o 
  -3   3   2     4722.62     4852.28    165.45 o 
  -2   3   2    14476.22    15090.06    441.39 o 
  -1   3   2     2373.33     2611.19     82.04 o 
   0   3   2    14212.61    14715.84    454.62 o 
   1   3   2     2052.74     2043.01     66.00 o 
   2   3   2     1575.60     1381.81     45.65 o 
   3   3   2     1151.01     1280.37     45.72 o 
   4   3   2     2197.46     2257.26     78.96 o 
   5   3   2      229.41      204.59     11.10 o 
   6   3   2     3637.35     3542.57    123.64 o 
   7   3   2      399.90      433.30     20.22 o 
   8   3   2       92.90       94.24     11.31 o 
   9   3   2     1030.79      907.25     57.85 o 
  10   3   2      200.85      198.21     29.88 o 
  11   3   2      501.12      541.73     62.44 o 
  12   3   2      580.65      634.33     91.50 o 
 -13   4   2      203.75      167.17     67.65 o 
 -12   4   2     1292.27     1187.23     96.50 o 
 -11   4   2       34.80       57.78     14.12 o 
 -10   4   2     3121.21     3009.06    187.66 o 
  -9   4   2       66.76       70.25     21.38 o 
  -8   4   2     1029.26     1011.56     51.06 o 
  -7   4   2      208.87      256.68     21.66 o 
  -6   4   2      162.27      164.84     10.35 o 
  -5   4   2       11.92       11.03      5.14 o 
  -4   4   2     1873.94     1750.82     65.59 o 
  -3   4   2      738.72      786.96     23.58 o 
  -2   4   2     1182.11     1176.06     37.63 o 
  -1   4   2     1536.26     1708.40     54.63 o 
   0   4   2      617.70      721.10     24.61 o 
   1   4   2     7473.38     7234.69    245.71 o 
   2   4   2     1340.91     1386.54     48.94 o 
   3   4   2      357.40      442.69     17.48 o 
   4   4   2     7787.05     7675.39    261.89 o 
   5   4   2      552.70      582.72     23.30 o 
   6   4   2     1412.67     1450.90     52.84 o 
   7   4   2     2081.10     2152.05     81.77 o 
   8   4   2     1397.50     1304.16     65.04 o 
   9   4   2      378.30      376.83     48.39 o 
  10   4   2      109.75      115.69     45.37 o 
  11   4   2      153.12      165.38     29.95 o 
  12   4   2      486.41      497.39     61.48 o 
 -13   5   2      352.85      338.03     63.19 o 
 -12   5   2     1628.86     1460.63    115.08 o 
 -11   5   2      145.06      135.91     19.33 o 
 -10   5   2      575.80      611.71     41.47 o 
  -9   5   2       52.92       87.25     14.19 o 
  -8   5   2      356.99      431.79     27.55 o 
  -7   5   2       85.97       82.04      7.40 o 
  -6   5   2     5510.40     5164.20    210.69 o 
  -5   5   2      972.74     1067.49     46.81 o 
  -4   5   2     9868.01    10015.38    316.03 o 
  -3   5   2      201.76      299.17     12.61 o 
  -2   5   2     1335.15     1545.76     62.44 o 
  -1   5   2     4502.33     4353.93    129.40 o 
   0   5   2     1630.39     1767.69     61.21 o 
   1   5   2     5216.37     5077.63    173.81 o 
   2   5   2    13565.07    13941.35    550.30 o 
   3   5   2      425.43      459.35     19.74 o 
   4   5   2    10278.27    10517.83    357.98 o 
   5   5   2       71.18       72.31      8.36 o 
   6   5   2      172.50      189.44     12.89 o 
   7   5   2      359.77      427.20     47.77 o 
   8   5   2      502.48      563.32     43.32 o 
   9   5   2       70.57       59.83     13.71 o 
  10   5   2     1017.16     1058.51     93.14 o 
  11   5   2       21.75       32.14     20.77 o 
 -13   6   2        9.44      -23.99     30.36 o 
 -12   6   2      275.95      360.51     59.70 o 
 -11   6   2      406.46      405.68     46.06 o 
 -10   6   2      581.69      610.54     41.67 o 
  -9   6   2      956.52     1067.22     61.89 o 
  -8   6   2     2271.17     2268.84    108.70 o 
  -7   6   2     1924.05     1943.28     93.08 o 
  -6   6   2     3902.76     3890.88    160.11 o 
  -5   6   2      447.32      451.67     20.29 o 
  -4   6   2       64.98       84.17      8.16 o 
  -3   6   2     7627.13     7984.91    252.02 o 
  -2   6   2     3517.54     3567.31    128.51 o 
  -1   6   2     1290.93     1338.08     41.40 o 
   0   6   2     1086.72     1306.69     45.99 o 
   1   6   2     2494.88     2601.12     83.48 o 
   2   6   2     8186.00     8044.27    318.09 o 
   3   6   2      843.47      987.71     38.38 o 
   4   6   2     1042.92     1128.15     43.86 o 
   5   6   2      702.43      673.67     28.58 o 
   6   6   2      440.12      521.58     31.25 o 
   7   6   2     2334.05     2136.56    101.99 o 
   8   6   2     1452.86     1479.00     73.13 o 
   9   6   2       20.63       27.21     12.47 o 
  10   6   2     1107.57     1026.16     76.63 o 
  11   6   2       37.94       61.62     25.56 o 
 -13   7   2      104.99       86.29     40.10 o 
 -12   7   2      385.92      503.83     73.88 o 
 -11   7   2     1091.92      971.68    107.06 o 
 -10   7   2     1654.73     1627.32     94.58 o 
  -9   7   2      344.86      355.79     27.90 o 
  -8   7   2     1467.34     1504.63     74.64 o 
  -7   7   2     3032.46     3094.87    144.96 o 
  -6   7   2     1142.50     1121.84     41.47 o 
  -5   7   2     2664.86     2724.14     88.69 o 
  -4   7   2     2262.74     2133.89     74.50 o 
  -3   7   2    14992.85    16280.44    536.04 o 
  -2   7   2      524.60      423.09     16.45 o 
  -1   7   2     1477.44     1506.14     46.74 o 
   0   7   2     2754.97     2623.80     89.85 o 
   1   7   2     1073.90      889.98     28.92 o 
   2   7   2     1260.01     1196.83     50.99 o 
   3   7   2       39.38       53.39      7.06 o 
   4   7   2     1990.06     1968.85     74.30 o 
   5   7   2        4.25       10.90      8.50 o 
   6   7   2     2091.50     2021.00     96.09 o 
   7   7   2      790.08      759.82     42.84 o 
   8   7   2     1813.69     1770.15     86.56 o 
   9   7   2      215.92      250.78     29.33 o 
  10   7   2       36.57       76.90     23.99 o 
 -13   8   2      189.91      288.48     62.10 o 
 -12   8   2      275.74      413.43     67.03 o 
 -11   8   2      948.57      958.58     70.39 o 
 -10   8   2      201.93      237.14     28.17 o 
  -9   8   2      109.46      133.03     17.55 o 
  -8   8   2      122.71       85.40     19.26 o 
  -7   8   2       33.79       13.43     12.82 o 
  -6   8   2     2246.00     2150.61     77.59 o 
  -5   8   2     5489.28     6074.73    205.48 o 
  -4   8   2     2248.59     1924.02     63.19 o 
  -3   8   2     1502.76     1508.95     52.71 o 
  -2   8   2      288.00      386.56     15.01 o 
  -1   8   2      145.17      150.17      8.84 o 
   0   8   2     1198.64     1173.80     42.29 o 
   1   8   2      445.87      446.39     16.11 o 
   2   8   2      268.61      322.54     15.28 o 
   3   8   2      445.92      528.64     25.70 o 
   4   8   2      586.26      555.92     32.76 o 
   5   8   2      226.55      218.16     19.26 o 
   6   8   2      321.08      385.46     27.07 o 
   7   8   2     1366.51     1306.42     66.83 o 
   8   8   2      151.11      146.40     38.04 o 
   9   8   2      378.78      464.90     37.22 o 
  10   8   2      325.68      404.65     41.95 o 
 -13   9   2      487.85      420.28     74.71 o 
 -12   9   2       10.66        4.04     18.03 o 
 -11   9   2       42.06       15.28     32.08 o 
 -10   9   2     2886.77     3029.35    198.08 o 
  -9   9   2       13.04       15.28     12.95 o 
  -8   9   2     1145.32     1256.73     74.16 o 
  -7   9   2      759.72      757.70     36.26 o 
  -6   9   2     2462.07     2102.36     90.68 o 
  -5   9   2      307.84      408.70     23.10 o 
  -4   9   2      346.70      367.44     14.87 o 
  -3   9   2     1311.95     1350.15     42.43 o 
  -2   9   2       18.77       17.82      4.39 o 
  -1   9   2      268.53      279.36     13.16 o 
   0   9   2      388.82      525.90     21.52 o 
   1   9   2      273.40      268.12     11.24 o 
   2   9   2     2814.12     2566.78    108.15 o 
   3   9   2       40.77       49.69     16.45 o 
   4   9   2      504.39      497.39     31.39 o 
   5   9   2     1036.24      943.44     50.24 o 
   6   9   2      615.05      658.80     39.68 o 
   7   9   2        2.16        0.27     11.86 o 
   8   9   2     1519.63     1506.62     81.49 o 
   9   9   2       25.22       23.23     15.97 o 
 -13  10   2       71.96       48.05     24.47 o 
 -12  10   2      523.67      519.32     50.38 o 
 -11  10   2       35.14       54.35     19.74 o 
 -10  10   2     3397.98     3341.27    218.36 o 
  -9  10   2     2003.54     2039.99    136.80 o 
  -8  10   2     3856.11     3616.79    234.13 o 
  -7  10   2     1600.59     1520.81     73.61 o 
  -6  10   2     1114.44     1143.36     52.16 o 
  -5  10   2      211.75      246.53     13.98 o 
  -4  10   2     1384.66     1294.84     51.40 o 
  -3  10   2      379.28      386.42     15.76 o 
  -2  10   2      348.90      459.48     17.07 o 
  -1  10   2     3120.97     2977.60     96.57 o 
   0  10   2     3076.98     3060.81    114.05 o 
   1  10   2      178.54      207.47     12.47 o 
   2  10   2      115.83       76.83     11.31 o 
   3  10   2       73.73       49.01     11.86 o 
   4  10   2      246.20      191.91     18.92 o 
   5  10   2     1653.05     1520.26     76.97 o 
   6  10   2      293.46      317.81     48.18 o 
   7  10   2      699.71      654.07     44.28 o 
   8  10   2      922.53      911.84     57.16 o 
   9  10   2      363.00      341.39     33.72 o 
 -13  11   2      207.08      220.01     42.15 o 
 -12  11   2     1511.99     1418.96    102.95 o 
 -11  11   2       87.78      122.27     26.25 o 
 -10  11   2     1051.08      994.64     74.57 o 
  -9  11   2     1460.18     1577.15    151.61 o 
  -8  11   2      603.13      684.57     46.20 o 
  -7  11   2     2018.34     1851.58     89.37 o 
  -6  11   2      397.57      458.32     29.20 o 
  -5  11   2      526.55      628.23     29.06 o 
  -4  11   2      716.80      740.15     28.99 o 
  -3  11   2      811.34      851.87     28.79 o 
  -2  11   2     4285.35     4314.25    123.85 o 
  -1  11   2     2493.78     2445.60     76.28 o 
   0  11   2     6831.98     6542.92    263.12 o 
   1  11   2      275.83      303.90     20.84 o 
   2  11   2       38.80       52.16     11.31 o 
   3  11   2       56.86       51.20     12.89 o 
   4  11   2     1368.69     1359.81     69.22 o 
   5  11   2      175.81      167.92     18.16 o 
   6  11   2     1487.65     1497.16     69.70 o 
   7  11   2      248.99      214.12     25.15 o 
   8  11   2      361.27      396.29     36.60 o 
 -13  12   2      109.83       79.03     30.09 o 
 -12  12   2     1828.89     1743.90    160.04 o 
 -11  12   2     1653.76     1651.99    117.41 o 
 -10  12   2      288.30      329.67     38.38 o 
  -9  12   2      274.38      285.74     34.13 o 
  -8  12   2      263.78      314.66     29.47 o 
  -7  12   2      672.26      678.67     44.69 o 
  -6  12   2     1088.32     1229.24     62.16 o 
  -5  12   2      107.57      162.09     25.09 o 
  -4  12   2       37.96       32.49      8.16 o 
  -3  12   2      557.31      625.97     23.17 o 
  -2  12   2     3313.18     3315.09    102.19 o 
  -1  12   2      709.86      772.64     31.87 o 
   0  12   2      748.59      793.54     39.62 o 
   1  12   2      691.49      793.75     37.42 o 
   2  12   2      992.03      954.20     46.54 o 
   3  12   2      480.04      527.89     32.69 o 
   4  12   2      704.45      760.85     41.26 o 
   5  12   2      576.09      614.93     36.53 o 
   6  12   2       47.43       31.25     16.11 o 
   7  12   2      115.74      147.43     23.78 o 
   8  12   2       79.03       94.99     25.63 o 
 -12  13   2      119.25      182.72     34.41 o 
 -11  13   2      668.18      646.87     60.31 o 
 -10  13   2      158.51      207.54     50.79 o 
  -9  13   2      764.34      808.21     52.16 o 
  -8  13   2     1491.16     1531.43     88.14 o 
  -7  13   2      347.11      352.08     30.43 o 
  -6  13   2       52.41       24.95     10.28 o 
  -5  13   2       85.12       98.90     15.01 o 
  -4  13   2       33.91       47.36      8.98 o 
  -3  13   2      573.00      628.02     24.81 o 
  -2  13   2     1437.58     1679.96     62.23 o 
  -1  13   2     2735.32     2902.83    103.01 o 
   0  13   2      241.77      251.26     18.44 o 
   1  13   2      960.36      867.56     39.48 o 
   2  13   2      971.57     1000.46     48.87 o 
   3  13   2      308.73      269.97     22.21 o 
   4  13   2      477.16      464.01     35.98 o 
   5  13   2      393.75      339.47     33.31 o 
   6  13   2      119.76      114.39     27.42 o 
   7  13   2      387.98      398.69     41.12 o 
 -12  14   2       24.02       28.17     23.65 o 
 -11  14   2        1.04       54.08     23.92 o 
 -10  14   2      519.66      647.97     78.96 o 
  -9  14   2     1757.99     1552.54     90.47 o 
  -8  14   2      196.74      232.89     25.70 o 
  -7  14   2      215.06      279.64     27.62 o 
  -6  14   2      215.24      239.27     22.82 o 
  -5  14   2       89.89       79.03     14.74 o 
  -4  14   2      345.45      312.26     21.11 o 
  -3  14   2        1.43        9.18      9.73 o 
  -2  14   2      370.16      459.28     24.67 o 
  -1  14   2     1111.31     1112.73     48.18 o 
   0  14   2      658.14      708.01     51.95 o 
   1  14   2      426.27      465.04     33.10 o 
   2  14   2        0.22        9.73     10.83 o 
   3  14   2       21.97       44.82     13.50 o 
   4  14   2      216.34      243.52     23.58 o 
   5  14   2      875.67      987.16     61.55 o 
   6  14   2      725.82      908.76     59.01 o 
 -12  15   2      416.72      488.75     57.64 o 
 -11  15   2      387.11      364.90     52.09 o 
 -10  15   2      388.05      452.01     51.82 o 
  -9  15   2      185.86      169.29     23.23 o 
  -8  15   2       88.74       86.84     40.64 o 
  -7  15   2      198.44      245.30     43.45 o 
  -6  15   2      167.23      186.36     27.62 o 
  -5  15   2      135.05      125.77     24.74 o 
  -4  15   2       66.89       82.73     17.13 o 
  -3  15   2      133.95      168.13     20.63 o 
  -2  15   2      269.43      297.39     31.39 o 
  -1  15   2       46.74       45.51     11.99 o 
   0  15   2       29.32       48.05     11.86 o 
   1  15   2      414.16      423.16     29.06 o 
   2  15   2      308.18      309.73     25.50 o 
   3  15   2      351.28      403.01     29.95 o 
   4  15   2     1273.09     1128.15     67.51 o 
   5  15   2       31.43       20.90     17.48 o 
 -11  16   2      204.81      210.07     37.49 o 
 -10  16   2       69.41       77.93     16.79 o 
  -9  16   2      261.30      280.46     30.50 o 
  -8  16   2      281.86      279.78     35.78 o 
  -7  16   2      160.98      175.87     29.61 o 
  -6  16   2     1219.58     1197.65     98.22 o 
  -5  16   2      106.52       91.77     23.10 o 
  -4  16   2      156.06      191.15     30.09 o 
  -3  16   2      211.84      233.44     25.43 o 
  -2  16   2       93.43       89.24     29.81 o 
  -1  16   2      779.10      776.89     54.08 o 
   0  16   2      736.12      779.01     40.16 o 
   1  16   2      236.29      276.28     32.90 o 
   2  16   2     2015.35     2060.96     93.49 o 
   3  16   2      421.74      448.45     38.31 o 
   4  16   2      239.31      256.88     34.68 o 
 -10  17   2      522.22      588.61     45.44 o 
  -9  17   2     1095.83      893.40    137.15 o 
  -8  17   2      800.16      940.63    120.49 o 
  -7  17   2      534.89      462.36     47.91 o 
  -6  17   2      383.67      371.55     55.58 o 
  -5  17   2      255.33      283.34     37.15 o 
  -4  17   2      211.63      221.38     33.31 o 
  -3  17   2      391.92      400.27     99.45 o 
  -2  17   2      462.93      483.13     49.14 o 
  -1  17   2      156.63      150.58     24.74 o 
   0  17   2     1055.78     1167.76     75.46 o 
   1  17   2      222.70      321.72     29.81 o 
   2  17   2     1824.11     2077.00    109.05 o 
   3  17   2       34.73       66.48     20.08 o 
 -10  18   2      685.24      831.86     67.17 o 
  -9  18   2       73.92       97.60     26.11 o 
  -8  18   2      324.46      310.69     40.23 o 
  -7  18   2      322.58      388.68     44.62 o 
  -6  18   2       47.90       34.34     21.86 o 
  -5  18   2      119.57      183.75     33.24 o 
  -4  18   2      408.88      550.57     84.85 o 
  -3  18   2      542.31      608.28     57.09 o 
  -2  18   2      155.93      188.76     32.69 o 
  -1  18   2     1424.64     1285.93     80.94 o 
   0  18   2      680.26      746.11     67.72 o 
   1  18   2      728.52      811.98     73.06 o 
   2  18   2      126.58      152.64     30.91 o 
  -8  19   2      217.22      314.73     42.08 o 
  -7  19   2       80.97      119.26     30.77 o 
  -6  19   2      922.19     1037.47     85.13 o 
  -5  19   2      399.69      426.93     76.56 o 
  -4  19   2      835.27     1157.55    143.59 o 
  -3  19   2      473.00      512.12     86.02 o 
  -2  19   2       33.18       50.24     25.63 o 
  -1  19   2      157.26      272.51     40.85 o 
   0  19   2        6.23       23.51     23.58 o 
  -6  20   2      283.28      181.83     55.24 o 
  -5  20   2      321.69      286.90     66.00 o 
  -4  20   2       51.77       38.79     42.29 o 
  -3  20   2      166.89      139.07     53.25 o 
  -2  20   2      226.56      251.61     68.40 o 
   2 -21   3       58.20       94.99     38.59 o 
   3 -21   3      116.94       94.31     29.88 o 
   4 -21   3       10.38       11.65     24.54 o 
   5 -21   3      161.07      166.07     36.19 o 
   6 -21   3      173.02      242.90     62.30 o 
   7 -21   3      224.24      159.49     51.95 o 
  -1 -20   3       33.23       38.72     19.81 o 
   0 -20   3        0.02       21.18     21.45 o 
   1 -20   3       59.55       80.94     27.21 o 
   2 -20   3       52.99       96.16     37.15 o 
   3 -20   3      126.92      165.18     45.51 o 
   4 -20   3       16.73       22.21     22.48 o 
   5 -20   3      115.31      188.34     33.86 o 
   6 -20   3        0.27      -28.79     28.79 o 
   7 -20   3      355.90      466.41     79.51 o 
   8 -20   3       11.20       51.82     25.77 o 
   9 -20   3       65.88       40.44     25.36 o 
  -2 -19   3       24.22       25.50     18.71 o 
  -1 -19   3      645.01      692.24     66.21 o 
   0 -19   3       93.00       80.67     19.12 o 
   1 -19   3       30.47       34.27     16.04 o 
   2 -19   3       53.91       29.54     53.46 o 
   3 -19   3       26.20       21.66     34.75 o 
   4 -19   3      120.40      155.10     29.81 o 
   5 -19   3     2125.99     2276.45    157.57 o 
   6 -19   3       21.28       30.36     34.75 o 
   7 -19   3      132.78      140.71     50.99 o 
   8 -19   3       18.36       17.48     20.56 o 
   9 -19   3        4.26       16.18     21.38 o 
  10 -19   3        1.32       20.15     31.46 o 
  -3 -18   3      520.11      557.84     43.80 o 
  -2 -18   3       17.30       39.07     18.37 o 
  -1 -18   3      105.47      166.48     21.18 o 
   0 -18   3      222.87      260.72     24.33 o 
   1 -18   3        3.06       26.59     15.01 o 
   2 -18   3        0.05       -4.32     12.06 o 
   3 -18   3      639.80      858.11     72.65 o 
   4 -18   3        2.93       19.19     22.48 o 
   5 -18   3      248.12      204.79     33.45 o 
   6 -18   3       93.48       89.37     23.44 o 
   7 -18   3       65.49       43.18     26.18 o 
   8 -18   3       71.84       54.63     23.44 o 
   9 -18   3      145.48      129.13     28.92 o 
  10 -18   3       15.46       30.91     22.34 o 
  -4 -17   3       56.11       65.80     20.49 o 
  -3 -17   3      377.16      398.14     35.78 o 
  -2 -17   3      130.29       89.44     20.15 o 
  -1 -17   3       92.99       72.93     15.83 o 
   0 -17   3      267.06      263.19     27.69 o 
   1 -17   3      218.51      268.67     29.54 o 
   2 -17   3      103.45      124.26     24.40 o 
   3 -17   3     1447.74     1380.51     72.45 o 
   4 -17   3        3.75       25.15     18.16 o 
   5 -17   3      103.78       88.28     14.46 o 
   6 -17   3      243.36      259.69     32.14 o 
   7 -17   3      216.91      198.08     40.10 o 
   8 -17   3      190.75      187.32     28.10 o 
   9 -17   3     1543.00     1383.94     89.72 o 
  10 -17   3       28.02       52.30     22.14 o 
  11 -17   3      199.86      251.33     34.82 o 
  -5 -16   3       66.64      100.75     21.32 o 
  -4 -16   3      386.26      411.30     35.64 o 
  -3 -16   3     1039.66     1162.08     66.69 o 
  -2 -16   3       70.34      119.60     20.22 o 
  -1 -16   3       84.52       64.63     17.48 o 
   0 -16   3      110.53      198.63     22.55 o 
   1 -16   3      539.71      620.07     66.55 o 
   2 -16   3      107.45      116.52     17.34 o 
   3 -16   3      122.01      144.48     18.51 o 
   4 -16   3      155.72      124.54     19.53 o 
   5 -16   3        1.66       13.91     10.01 o 
   6 -16   3      200.38      211.03     17.96 o 
   7 -16   3     1539.90     1334.66     83.48 o 
   8 -16   3      104.42       53.12     18.57 o 
   9 -16   3      342.51      387.24     33.52 o 
  10 -16   3      658.36      756.26     57.71 o 
  11 -16   3       47.16       48.66     17.41 o 
  12 -16   3       39.32       33.79     25.15 o 
  -6 -15   3       61.04       60.18     19.94 o 
  -5 -15   3      368.84      494.71     60.25 o 
  -4 -15   3      153.72      159.97     24.19 o 
  -3 -15   3     2147.41     2021.90    104.04 o 
  -2 -15   3      280.95      318.36     28.44 o 
  -1 -15   3      687.54      721.65     46.06 o 
   0 -15   3        0.44        0.41     11.10 o 
   1 -15   3      270.07      289.23     24.95 o 
   2 -15   3      345.62      462.71     41.19 o 
   3 -15   3     2359.28     2384.47     94.93 o 
   4 -15   3      142.83      143.18     14.05 o 
   5 -15   3     2137.23     1878.51     76.90 o 
   6 -15   3       92.12      102.81     13.02 o 
   7 -15   3     1336.30     1221.36     60.18 o 
   8 -15   3      104.98      126.80     19.74 o 
   9 -15   3      277.64      292.04     41.95 o 
  10 -15   3      119.09      127.62     19.88 o 
  11 -15   3      568.16      572.71     43.52 o 
  12 -15   3       42.70        6.99     32.35 o 
  -7 -14   3      107.35       92.53     35.37 o 
  -6 -14   3       23.72       19.60     15.01 o 
  -5 -14   3     1329.08     1392.30     76.22 o 
  -4 -14   3        2.15       -0.55     12.13 o 
  -3 -14   3      179.56      171.00     34.34 o 
  -2 -14   3      507.74      529.05     36.53 o 
  -1 -14   3      107.05       78.75     15.35 o 
   0 -14   3       32.84       36.05     12.20 o 
   1 -14   3      583.25      655.51     36.46 o 
   2 -14   3      328.60      315.90     29.33 o 
   3 -14   3      662.16      674.83     28.99 o 
   4 -14   3      230.54      268.19     15.15 o 
   5 -14   3     1247.36     1167.70     43.04 o 
   6 -14   3      186.49      173.61     13.98 o 
   7 -14   3       46.47       37.49     11.65 o 
   8 -14   3      144.07      110.69     15.97 o 
   9 -14   3      375.52      412.60     32.21 o 
  10 -14   3       79.73       93.21     17.55 o 
  11 -14   3       17.45       25.84     12.61 o 
  12 -14   3        1.72       28.31     20.36 o 
  -8 -13   3        4.03       48.25     23.92 o 
  -7 -13   3       23.07       36.60     21.52 o 
  -6 -13   3      222.87      244.68     25.77 o 
  -5 -13   3      323.42      236.18     20.70 o 
  -4 -13   3       60.72       76.90     16.04 o 
  -3 -13   3       79.62       64.50     14.32 o 
  -2 -13   3     1188.62     1129.45     60.59 o 
  -1 -13   3       45.62       42.84     22.89 o 
   0 -13   3     1963.35     2070.22     91.43 o 
   1 -13   3     5103.22     5164.74    203.77 o 
   2 -13   3      701.02      762.84     30.02 o 
   3 -13   3      381.77      385.33     17.89 o 
   4 -13   3      410.13      408.90     18.03 o 
   5 -13   3       82.60       99.79      8.98 o 
   6 -13   3       60.85       44.28      8.98 o 
   7 -13   3      605.59      585.12     31.39 o 
   8 -13   3      279.37      336.05     25.29 o 
   9 -13   3       49.11       64.97     13.57 o 
  10 -13   3        3.07       10.55     12.06 o 
  11 -13   3       57.31       82.86     35.98 o 
  12 -13   3      225.96      216.93     57.02 o 
  13 -13   3       23.16       20.08     25.15 o 
  -8 -12   3      154.77      118.30     27.35 o 
  -7 -12   3       50.07       41.95     20.36 o 
  -6 -12   3        1.10       23.58     13.23 o 
  -5 -12   3      283.63      323.37     27.07 o 
  -4 -12   3      136.56      159.56     18.30 o 
  -3 -12   3     1350.36     1249.33     65.52 o 
  -2 -12   3       64.13       70.60     13.16 o 
  -1 -12   3     1744.20     1797.71     90.20 o 
   0 -12   3     4646.90     4574.21    180.05 o 
   1 -12   3      732.36      737.82     28.03 o 
   2 -12   3      486.65      543.44     22.82 o 
   3 -12   3      302.78      322.75     14.80 o 
   4 -12   3      221.04      201.57     11.72 o 
   5 -12   3     1820.20     1706.62     53.05 o 
   6 -12   3      103.89      104.66     11.79 o 
   7 -12   3      374.61      414.25     26.94 o 
   8 -12   3      593.56      591.97     35.37 o 
   9 -12   3      333.11      311.78     23.92 o 
  10 -12   3        0.92       14.67     10.76 o 
  11 -12   3      341.29      404.79     48.11 o 
  12 -12   3      612.80      718.01    101.99 o 
  13 -12   3      363.28      386.08     63.40 o 
  -9 -11   3      719.09      738.16     83.75 o 
  -8 -11   3       46.90       29.95     20.15 o 
  -7 -11   3        1.57       -1.03     15.08 o 
  -6 -11   3      160.48      172.24     26.25 o 
  -5 -11   3      237.57      327.20     25.98 o 
  -4 -11   3        4.05       20.29     10.42 o 
  -3 -11   3      464.71      511.99     32.97 o 
  -2 -11   3      119.54      111.03     19.40 o 
  -1 -11   3     2530.23     2492.14    108.50 o 
   0 -11   3        5.30       16.65      4.87 o 
   1 -11   3      178.30      191.43     15.56 o 
   2 -11   3        1.32        1.10      4.32 o 
   3 -11   3     5472.17     5475.02    167.10 o 
   4 -11   3      101.66       71.28      6.92 o 
   5 -11   3     3365.46     3233.05     96.98 o 
   6 -11   3      816.64      813.35     35.98 o 
   7 -11   3      167.17      216.10     16.93 o 
   8 -11   3       36.72       82.66     13.02 o 
   9 -11   3      620.68      640.15     36.67 o 
  10 -11   3      593.54      651.39     41.53 o 
  11 -11   3      349.49      419.11     35.02 o 
  12 -11   3      115.94      124.19     25.36 o 
  13 -11   3      594.21      631.93    114.39 o 
  -9 -10   3       38.41       21.45     22.69 o 
  -8 -10   3      206.75      225.29     37.70 o 
  -7 -10   3      364.76      367.51     30.43 o 
  -6 -10   3       54.45       35.98     24.81 o 
  -5 -10   3        3.90       -4.59     12.34 o 
  -4 -10   3      142.22      137.83     15.42 o 
  -3 -10   3        0.24        9.87     10.69 o 
  -2 -10   3      173.21      134.88     17.61 o 
  -1 -10   3     1429.33     1356.45     56.75 o 
   0 -10   3      428.84      388.07     16.04 o 
   1 -10   3     1750.67     1743.70     55.65 o 
   2 -10   3      467.33      495.26     19.26 o 
   3 -10   3     1189.39     1159.40     38.04 o 
   4 -10   3       12.55       10.28      4.52 o 
   5 -10   3      600.65      635.97     22.69 o 
   6 -10   3      265.65      290.74     15.42 o 
   7 -10   3      802.56      759.68     36.19 o 
   8 -10   3     1313.87     1267.28     60.52 o 
   9 -10   3      204.93      232.55     24.19 o 
  10 -10   3      689.00      669.42     52.02 o 
  11 -10   3      132.99      186.77     26.73 o 
  12 -10   3       73.06       80.88     30.29 o 
  13 -10   3       28.36       17.27     21.73 o 
 -10  -9   3       11.02       -0.89     19.67 o 
  -9  -9   3     1178.53     1191.55     83.21 o 
  -8  -9   3      127.67      132.01     17.89 o 
  -7  -9   3       26.60       34.34     12.41 o 
  -6  -9   3       12.26       13.16     13.37 o 
  -5  -9   3      101.11      149.14     31.53 o 
  -4  -9   3      144.89      174.84     15.63 o 
  -3  -9   3      140.40      109.80     12.34 o 
  -2  -9   3      419.26      421.38     23.30 o 
  -1  -9   3      420.58      394.37     20.01 o 
   0  -9   3      974.94     1050.49     36.67 o 
   1  -9   3      135.03      131.39      7.40 o 
   2  -9   3       10.86        4.73      3.91 o 
   3  -9   3      266.17      384.23     15.42 o 
   4  -9   3        9.80       19.19      4.80 o 
   5  -9   3     3964.11     3883.00    135.30 o 
   6  -9   3       48.65       38.24      6.10 o 
   7  -9   3     3030.67     2893.16    124.67 o 
   8  -9   3      136.07      164.15     15.56 o 
   9  -9   3     1361.17     1320.47     67.72 o 
  10  -9   3       76.67       80.67     16.24 o 
  11  -9   3        2.61        8.57     12.75 o 
  12  -9   3      133.91      188.41     24.74 o 
  13  -9   3      329.16      379.64     39.27 o 
 -10  -8   3      248.42      326.52     38.59 o 
  -9  -8   3      995.11     1052.00     74.09 o 
  -8  -8   3        1.64       11.65     16.65 o 
  -7  -8   3       49.94       48.25     17.13 o 
  -6  -8   3      413.94      364.35     33.24 o 
  -5  -8   3     1334.88     1359.13     83.62 o 
  -4  -8   3      329.24      362.84     32.83 o 
  -3  -8   3     2824.27     2572.40    122.14 o 
  -2  -8   3        0.33        6.17      4.87 o 
  -1  -8   3     1993.69     2038.82     81.42 o 
   0  -8   3      330.02      387.38     15.35 o 
   1  -8   3      772.61      874.56     28.79 o 
   2  -8   3      627.67      626.03     22.82 o 
   3  -8   3     7738.89     8245.22    265.73 o 
   4  -8   3      411.36      379.50     18.92 o 
   5  -8   3     4860.69     4557.83    147.77 o 
   6  -8   3       95.28       81.97      9.32 o 
   7  -8   3       36.60       47.09      8.98 o 
   8  -8   3        4.36       17.75      7.68 o 
   9  -8   3       83.02       96.71     15.28 o 
  10  -8   3        3.40        1.30     11.17 o 
  11  -8   3      721.76      786.35     51.13 o 
  12  -8   3       10.74       13.57     15.49 o 
  13  -8   3      353.06      410.55     40.44 o 
 -11  -7   3      563.10      629.05     55.86 o 
 -10  -7   3        4.56       16.79     26.59 o 
  -9  -7   3      130.98      150.31     18.30 o 
  -8  -7   3       54.63       43.04     12.06 o 
  -7  -7   3      288.45      358.66     33.24 o 
  -6  -7   3      373.63      439.75     44.41 o 
  -5  -7   3     1043.74      995.12     45.24 o 
  -4  -7   3       10.25        7.33      5.41 o 
  -3  -7   3      323.50      224.46     16.86 o 
  -2  -7   3     2240.90     2473.50    123.71 o 
  -1  -7   3      154.61      169.84     10.49 o 
   0  -7   3     1037.99     1031.17     35.09 o 
   1  -7   3      854.59      874.69     29.88 o 
   2  -7   3       45.91       61.75      8.22 o 
   3  -7   3     5650.03     5699.21    165.93 o 
   4  -7   3      118.02      116.79      8.29 o 
   5  -7   3      529.94      553.59     21.73 o 
   6  -7   3     1491.21     1457.20     55.38 o 
   7  -7   3      399.42      405.34     21.93 o 
   8  -7   3      850.18      805.61     37.29 o 
   9  -7   3     2452.07     2286.11    100.00 o 
  10  -7   3      292.41      261.54     22.62 o 
  11  -7   3      413.71      403.49     27.90 o 
  12  -7   3      638.46      676.55     46.95 o 
  13  -7   3       43.50       65.25     26.94 o 
 -11  -6   3      300.05      283.34     36.53 o 
 -10  -6   3       27.74       19.26     17.55 o 
  -9  -6   3      219.35      238.24     31.19 o 
  -8  -6   3        3.75       -0.62      9.18 o 
  -7  -6   3     1624.24     1641.09     98.63 o 
  -6  -6   3     1663.86     1572.56     69.09 o 
  -5  -6   3      337.95      284.98     14.53 o 
  -4  -6   3     1385.46     1412.31     52.30 o 
  -3  -6   3      300.38      253.11     14.80 o 
  -2  -6   3     5439.08     5521.28    210.21 o 
  -1  -6   3     3717.51     3656.62    139.89 o 
   0  -6   3     2786.51     2723.80     89.72 o 
   1  -6   3        3.47        2.19      3.29 o 
   2  -6   3     3921.70     3870.18    133.72 o 
   3  -6   3       71.18       49.01      6.10 o 
   4  -6   3        0.34       -0.34      4.04 o 
   5  -6   3     2769.54     2742.79     91.09 o 
   6  -6   3       72.39       67.65     11.58 o 
   7  -6   3     1549.59     1528.42     56.61 o 
   8  -6   3     1066.60      966.67     38.24 o 
   9  -6   3      677.11      739.95     37.76 o 
  10  -6   3       11.28        9.80      9.53 o 
  11  -6   3      276.16      297.05     23.85 o 
  12  -6   3       52.49       72.45     17.68 o 
  13  -6   3       34.26       37.97     18.57 o 
 -12  -5   3        1.61       21.18     21.25 o 
 -11  -5   3      926.04      959.06    130.50 o 
 -10  -5   3      239.07      278.88     27.21 o 
  -9  -5   3      720.45      749.54     42.43 o 
  -8  -5   3       86.93       71.69     11.65 o 
  -7  -5   3      488.27      506.36     27.96 o 
  -6  -5   3      358.91      358.80     21.04 o 
  -5  -5   3     1818.84     1825.46     70.80 o 
  -4  -5   3     2728.19     3040.25    108.91 o 
  -3  -5   3     3947.67     3575.47    126.25 o 
  -2  -5   3     1493.95     1593.80     69.91 o 
  -1  -5   3       29.72       43.59      5.69 o 
   0  -5   3       53.68       69.91      5.21 o 
   1  -5   3       12.33       19.40      3.84 o 
   2  -5   3       32.62       29.54      4.18 o 
   3  -5   3      796.76      809.99     26.59 o 
   4  -5   3       12.69       22.14      4.87 o 
   5  -5   3      859.39      733.23     26.80 o 
   6  -5   3      444.37      447.97     18.78 o 
   7  -5   3     2319.24     2272.47     76.76 o 
   8  -5   3     1023.65     1069.07     44.89 o 
   9  -5   3      102.80      117.82     13.16 o 
  10  -5   3      243.81      231.46     19.12 o 
  11  -5   3      134.24      145.85     22.69 o 
  12  -5   3      586.87      621.78     44.00 o 
  13  -5   3      360.22      403.42     51.82 o 
 -12  -4   3        9.33       17.61     31.80 o 
 -11  -4   3      416.99      480.73     44.55 o 
 -10  -4   3        0.05       -1.44     10.83 o 
  -9  -4   3       38.84       52.98     11.31 o 
  -8  -4   3     1435.37     1384.62     61.14 o 
  -7  -4   3      299.88      370.66     41.60 o 
  -6  -4   3      119.01      116.65     13.37 o 
  -5  -4   3     3650.81     3551.34    134.47 o 
  -4  -4   3      579.86      558.87     29.88 o 
  -3  -4   3     3556.91     3432.97    145.10 o 
  -2  -4   3        0.98        3.29      3.22 o 
  -1  -4   3     1613.26     1718.68     73.95 o 
   0  -4   3      104.59      109.11      5.83 o 
   1  -4   3      329.43      310.41     12.75 o 
   2  -4   3       11.78        7.06      3.36 o 
   3  -4   3     5192.34     4795.53    144.41 o 
   4  -4   3        0.80       -3.36      3.36 o 
   5  -4   3     2848.88     2714.96     89.51 o 
   6  -4   3      394.00      446.26     18.30 o 
   7  -4   3       22.73       23.65      6.31 o 
   8  -4   3      575.88      560.10     27.42 o 
   9  -4   3      802.41      760.44     35.16 o 
  10  -4   3      188.54      175.12     17.48 o 
  11  -4   3      783.30      769.69     49.49 o 
  12  -4   3      979.40      966.88     65.93 o 
  13  -4   3      101.41      143.86     25.70 o 
 -12  -3   3       93.35       90.54     54.28 o 
 -11  -3   3      332.73      324.05     27.00 o 
 -10  -3   3      628.02      635.83     37.97 o 
  -9  -3   3      398.88      391.77     25.84 o 
  -8  -3   3      333.79      324.60     21.73 o 
  -7  -3   3     4573.72     4578.05    173.13 o 
  -6  -3   3      308.64      314.52     18.64 o 
  -5  -3   3     2076.45     2051.57     97.74 o 
  -4  -3   3      362.14      415.96     23.71 o 
  -3  -3   3      421.06      452.97     24.47 o 
  -2  -3   3     3835.38     3678.34    155.03 o 
  -1  -3   3      216.62      300.20     21.45 o 
   0  -3   3    10024.62     9974.66    349.21 o 
   1  -3   3     3807.17     3702.06    118.23 o 
   2  -3   3       44.02       30.36      3.70 o 
   3  -3   3      404.54      471.96     15.35 o 
   4  -3   3       30.94       35.37      4.93 o 
   5  -3   3     1622.50     1595.38     53.67 o 
   6  -3   3      141.14      140.50      8.91 o 
   7  -3   3      324.13      324.81     16.72 o 
   8  -3   3     1986.22     1965.21     77.93 o 
   9  -3   3       33.91       29.54      8.50 o 
  10  -3   3        3.22        9.94      8.98 o 
  11  -3   3      205.38      227.82     20.22 o 
  12  -3   3      380.08      413.97     37.29 o 
  13  -3   3        0.24        6.65     19.33 o 
 -12  -2   3       22.90       29.06     23.99 o 
 -11  -2   3     1501.06     1466.18     75.26 o 
 -10  -2   3       27.04       17.55      9.80 o 
  -9  -2   3     1088.10     1106.90     55.58 o 
  -8  -2   3      903.54      947.21     45.37 o 
  -7  -2   3       14.17       25.22      9.05 o 
  -6  -2   3     2008.20     2003.80     96.57 o 
  -5  -2   3      968.06     1060.09     53.39 o 
  -4  -2   3        2.15        3.02      5.76 o 
  -3  -2   3     4335.65     4050.99    186.43 o 
  -2  -2   3     4726.10     4826.30    220.35 o 
  -1  -2   3     1906.48     1926.56    112.47 o 
   0  -2   3     1175.37     1223.83     46.95 o 
   1  -2   3     8857.61     8551.80    270.66 o 
   2  -2   3     7030.42     7225.16    213.16 o 
   3  -2   3      824.98      891.90     26.66 o 
   4  -2   3     1063.14     1107.86     37.83 o 
   5  -2   3      212.14      352.56     17.68 o 
   6  -2   3       78.08       65.39      8.02 o 
   7  -2   3      487.13      466.82     22.69 o 
   8  -2   3     2036.05     1955.21     77.52 o 
   9  -2   3       45.33       42.15     10.49 o 
  10  -2   3      175.68      195.13     17.41 o 
  11  -2   3      229.05      218.02     19.81 o 
  12  -2   3       23.20       16.24     16.24 o 
  13  -2   3      195.55      280.05     99.52 o 
 -13  -1   3      246.79      220.42     40.85 o 
 -12  -1   3       16.06       15.35     22.96 o 
 -11  -1   3     1315.64     1250.22     65.73 o 
 -10  -1   3     1114.68     1063.86     55.72 o 
  -9  -1   3      756.83      776.96     50.65 o 
  -8  -1   3        0.18       -8.09      9.05 o 
  -7  -1   3        2.55        4.04      5.28 o 
  -6  -1   3       20.30       12.68      7.27 o 
  -5  -1   3     4773.46     4556.53    243.18 o 
  -4  -1   3     4300.67     4555.71    242.28 o 
  -3  -1   3     1511.33     1435.48     79.03 o 
  -2  -1   3     4021.46     4189.30    191.57 o 
  -1  -1   3    13471.43    14172.67    967.63 o 
   0  -1   3      520.33      498.07     28.24 o 
   1  -1   3    11744.59    11717.95    388.34 o 
   2  -1   3     2333.96     2385.15     68.20 o 
   3  -1   3      676.40      808.55     25.84 o 
   4  -1   3        1.39        3.56      4.46 o 
   5  -1   3      878.08      731.31     28.65 o 
   6  -1   3      145.86      115.56     10.28 o 
   7  -1   3        0.84       -1.58      6.17 o 
   8  -1   3      122.65      129.20     15.01 o 
   9  -1   3        0.33       -1.78      8.98 o 
  10  -1   3      152.39      145.17     15.28 o 
  11  -1   3       68.61       70.53     16.93 o 
  12  -1   3        2.11        5.28     23.37 o 
  13  -1   3      642.18      630.28     71.76 o 
 -13   0   3      268.80      290.60     46.47 o 
 -12   0   3        9.63       38.86     23.78 o 
 -11   0   3      181.52      144.21     45.85 o 
 -10   0   3      118.79      130.98     20.08 o 
  -9   0   3      237.38      286.29     28.38 o 
  -8   0   3      424.30      510.34     31.39 o 
  -7   0   3      102.46       88.76      8.50 o 
  -6   0   3      168.49      178.61     15.70 o 
  -5   0   3      286.48      182.59     14.67 o 
  -4   0   3     2252.71     2168.98    113.98 o 
  -3   0   3      650.11      764.62     42.56 o 
  -2   0   3     3844.26     4057.36    185.88 o 
  -1   0   3      265.38      242.63     18.51 o 
   0   0   3     1405.38     1441.58     53.67 o 
   1   0   3     5984.97     5966.31    175.39 o 
   2   0   3     1704.49     1748.97     50.17 o 
   3   0   3     4885.02     4754.13    150.99 o 
   4   0   3     2185.43     2285.36     80.81 o 
   5   0   3     5563.96     5561.24    193.14 o 
   6   0   3     1144.61     1180.38     48.11 o 
   7   0   3       20.08       27.55      7.27 o 
   8   0   3      313.08      322.61     21.93 o 
   9   0   3      904.71      891.28     44.55 o 
  10   0   3      420.95      413.22     38.79 o 
  11   0   3      243.50      284.85     29.75 o 
  12   0   3        2.92        4.25     29.68 o 
  13   0   3        4.23      -18.99     30.71 o 
 -13   1   3      255.77      260.52     44.07 o 
 -12   1   3        7.50       14.53     21.86 o 
 -11   1   3        9.65       20.08     12.13 o 
 -10   1   3        0.79       -3.70      9.25 o 
  -9   1   3      115.99      142.15     16.38 o 
  -8   1   3     2185.77     2239.92    109.18 o 
  -7   1   3       19.57       14.05      5.48 o 
  -6   1   3      317.27      305.75     19.33 o 
  -5   1   3     1859.59     2002.02    106.71 o 
  -4   1   3      104.35      111.44     10.35 o 
  -3   1   3       70.19       77.45      8.02 o 
  -2   1   3     1845.66     1934.92     90.68 o 
  -1   1   3    13785.38    14003.44    550.02 o 
   0   1   3     5524.47     5637.52    177.86 o 
   1   1   3      665.66      638.85     21.45 o 
   2   1   3     6409.98     6559.85    193.83 o 
   3   1   3      475.84      418.43     14.67 o 
   4   1   3      840.56      854.95     29.68 o 
   5   1   3     1390.10     1390.10     50.24 o 
   6   1   3     2840.68     2717.02     95.68 o 
   7   1   3     2317.51     2261.23     81.01 o 
   8   1   3     1067.51     1001.15     43.45 o 
   9   1   3     1520.98     1505.39     69.22 o 
  10   1   3      911.85      864.14     56.75 o 
  11   1   3      810.08      835.83     80.12 o 
  12   1   3        1.99      -20.42     21.59 o 
 -13   2   3      512.80      639.67     67.92 o 
 -12   2   3      139.97      165.93     32.69 o 
 -11   2   3     1058.00     1124.11     66.48 o 
 -10   2   3       40.31       32.90     20.70 o 
  -9   2   3      148.77      161.55     13.30 o 
  -8   2   3      657.30      657.15     41.19 o 
  -7   2   3      147.60      155.93     15.49 o 
  -6   2   3      204.97      239.54     13.37 o 
  -5   2   3     4157.29     4324.94    162.51 o 
  -4   2   3      739.70      707.87     28.79 o 
  -3   2   3      331.15      296.16     14.87 o 
  -2   2   3      544.02      519.94     23.03 o 
  -1   2   3       53.29       55.24      3.84 o 
   0   2   3     3658.30     3676.97    116.86 o 
   1   2   3     1345.26     1407.03     45.44 o 
   2   2   3      694.68      712.87     21.73 o 
   3   2   3     1562.12     1574.47     52.02 o 
   4   2   3       41.40       30.16      4.73 o 
   5   2   3     1917.57     1789.41     63.88 o 
   6   2   3       27.85       14.26      5.69 o 
   7   2   3     1382.01     1404.98     52.09 o 
   8   2   3      224.80      227.69     14.74 o 
   9   2   3       57.08       49.55     15.90 o 
  10   2   3     1038.75      981.54     64.15 o 
  11   2   3       62.32       76.56     28.10 o 
  12   2   3      108.67       44.96     64.43 o 
 -13   3   3       96.91       81.01     30.43 o 
 -12   3   3      537.06      450.03     54.08 o 
 -11   3   3      816.16      752.90     48.18 o 
 -10   3   3       52.39       40.99     25.43 o 
  -9   3   3      643.17      629.32     53.05 o 
  -8   3   3     1299.56     1321.63     57.37 o 
  -7   3   3       96.85      109.25      8.16 o 
  -6   3   3       19.50       28.44      8.16 o 
  -5   3   3     1931.52     1749.93     74.30 o 
  -4   3   3       13.71       29.27      4.39 o 
  -3   3   3     5508.16     5464.74    217.41 o 
  -2   3   3      119.72      114.25      5.41 o 
  -1   3   3      299.35      338.99     11.03 o 
   0   3   3     1180.12     1141.99     36.05 o 
   1   3   3       45.93       58.81      4.59 o 
   2   3   3      281.75      337.21     12.27 o 
   3   3   3     4080.79     3730.16    120.42 o 
   4   3   3      283.77      281.63     13.43 o 
   5   3   3     2720.55     2646.08     92.80 o 
   6   3   3        5.88        6.37      5.62 o 
   7   3   3        7.23       -4.73      6.03 o 
   8   3   3        0.46        2.81      7.68 o 
   9   3   3      320.97      381.08     27.14 o 
  10   3   3       55.39       54.21     17.07 o 
  11   3   3      830.08      882.85    177.72 o 
  12   3   3        7.50       39.89     23.23 o 
 -13   4   3      262.25      315.00     58.33 o 
 -12   4   3      193.93      171.76     47.29 o 
 -11   4   3      251.34      239.89     23.99 o 
 -10   4   3       20.16       26.73     11.10 o 
  -9   4   3       21.92       48.87     11.31 o 
  -8   4   3     1332.32     1356.52     65.93 o 
  -7   4   3     1744.47     1697.84     65.45 o 
  -6   4   3      763.25      717.53     29.75 o 
  -5   4   3     1054.32     1020.89     39.27 o 
  -4   4   3      583.89      571.82     26.25 o 
  -3   4   3        0.58       -0.14      2.40 o 
  -2   4   3      469.99      454.07     16.11 o 
  -1   4   3       55.42       64.77      5.35 o 
   0   4   3      295.29      279.30      9.73 o 
   1   4   3      757.70      683.81     23.92 o 
   2   4   3      242.78      294.72     11.17 o 
   3   4   3      168.26      115.21      9.18 o 
   4   4   3     3732.65     3832.62    132.62 o 
   5   4   3      173.16      208.77     11.86 o 
   6   4   3     1374.10     1299.84     47.84 o 
   7   4   3      613.68      614.25     31.19 o 
   8   4   3      262.52      257.64     20.84 o 
   9   4   3      358.25      386.90     39.62 o 
  10   4   3       24.08        7.61     21.86 o 
  11   4   3      538.19      434.26     61.27 o 
 -13   5   3      127.25      250.85     53.73 o 
 -12   5   3      107.37      148.52     38.86 o 
 -11   5   3        7.49       12.82     15.01 o 
 -10   5   3        5.83       18.03     14.05 o 
  -9   5   3      723.62      739.67     67.85 o 
  -8   5   3      724.01      695.05     37.35 o 
  -7   5   3      275.40      286.56     19.47 o 
  -6   5   3      265.84      280.32     17.82 o 
  -5   5   3      163.51      184.85     12.06 o 
  -4   5   3       40.84       94.24      7.27 o 
  -3   5   3      912.53      847.28     26.94 o 
  -2   5   3     5023.80     5040.48    155.45 o 
  -1   5   3      729.01      814.45     25.77 o 
   0   5   3     4737.64     4639.94    133.72 o 
   1   5   3     2022.61     2205.44     67.85 o 
   2   5   3     8316.90     8789.28    297.94 o 
   3   5   3      322.16      409.11     17.13 o 
   4   5   3      577.44      576.62     22.96 o 
   5   5   3     1405.89     1310.53     48.18 o 
   6   5   3     3738.96     3683.62    136.19 o 
   7   5   3      776.27      821.16     44.62 o 
   8   5   3     1041.14      938.91     50.17 o 
   9   5   3       60.25       36.46     12.95 o 
  10   5   3       18.92        1.23     22.82 o 
  11   5   3      211.04      328.71     52.50 o 
 -13   6   3      982.40     1059.13    124.95 o 
 -12   6   3       62.17       61.82     33.10 o 
 -11   6   3     1698.22     1590.85    105.48 o 
 -10   6   3      180.11      173.27     32.97 o 
  -9   6   3     1012.54     1032.26     60.86 o 
  -8   6   3      453.87      462.98     27.90 o 
  -7   6   3      186.29      222.89     16.24 o 
  -6   6   3     1442.73     1432.87     62.30 o 
  -5   6   3     5136.02     5040.96    175.39 o 
  -4   6   3       89.18      100.68      6.51 o 
  -3   6   3     5433.71     5494.35    173.06 o 
  -2   6   3      640.52      721.99     27.07 o 
  -1   6   3        1.84       -2.26      3.56 o 
   0   6   3       14.98       15.22      4.25 o 
   1   6   3     1628.10     1629.58     50.51 o 
   2   6   3       53.95       94.93      6.72 o 
   3   6   3     1817.11     1667.48     69.57 o 
   4   6   3      171.69      143.93     10.28 o 
   5   6   3      683.28      653.18     28.24 o 
   6   6   3      262.80      244.68     23.37 o 
   7   6   3       56.57       57.30     12.41 o 
   8   6   3      120.95      113.50     19.26 o 
   9   6   3       28.97       27.07     16.24 o 
  10   6   3       32.70        8.16     23.58 o 
  11   6   3       40.62       41.74     24.74 o 
 -13   7   3       54.20       76.63     41.74 o 
 -12   7   3      478.75      531.38     75.60 o 
 -11   7   3      758.96      909.65    106.51 o 
 -10   7   3       24.88       -8.02     20.63 o 
  -9   7   3       43.65       69.77     16.31 o 
  -8   7   3      376.44      423.71     26.59 o 
  -7   7   3      188.43      236.73     17.96 o 
  -6   7   3      714.15      651.53     31.80 o 
  -5   7   3     4540.38     4386.76    140.78 o 
  -4   7   3        1.59       -3.50      3.91 o 
  -3   7   3     4091.00     4536.11    163.05 o 
  -2   7   3      410.91      391.91     23.85 o 
  -1   7   3     1011.10     1293.88     43.18 o 
   0   7   3      635.05      634.33     22.89 o 
   1   7   3     1343.08     1403.47     42.08 o 
   2   7   3      168.89      194.17     13.09 o 
   3   7   3     1014.21      966.40     42.70 o 
   4   7   3      253.82      251.33     16.11 o 
   5   7   3      384.56      400.82     26.80 o 
   6   7   3      367.60      384.50     26.59 o 
   7   7   3      117.02      116.93     16.18 o 
   8   7   3      319.34      335.09     38.38 o 
   9   7   3      979.43      977.30     66.76 o 
  10   7   3        8.53      -10.35     20.77 o 
 -13   8   3        9.13       16.93     36.33 o 
 -12   8   3       11.08       -8.36     29.81 o 
 -11   8   3      117.81      101.44     36.94 o 
 -10   8   3       95.64      103.63     19.12 o 
  -9   8   3     1274.04     1317.52     90.61 o 
  -8   8   3      355.24      395.47     29.68 o 
  -7   8   3     2227.56     2039.17     98.90 o 
  -6   8   3      188.71      186.56     11.24 o 
  -5   8   3     1367.36     1354.33     45.72 o 
  -4   8   3        2.71       11.24      4.46 o 
  -3   8   3        3.88       12.54      4.46 o 
  -2   8   3      353.78      272.85     11.93 o 
  -1   8   3      745.29      715.68     25.77 o 
   0   8   3     1615.41     1470.43     49.35 o 
   1   8   3     1326.07     1282.50     39.20 o 
   2   8   3      449.20      417.40     19.33 o 
   3   8   3        0.86        7.88      6.03 o 
   4   8   3       71.64       95.47     13.37 o 
   5   8   3        6.90       14.05      9.39 o 
   6   8   3      267.84      226.38     21.11 o 
   7   8   3       52.16       45.24     13.64 o 
   8   8   3      632.73      624.59     49.35 o 
   9   8   3      296.35      352.36     36.46 o 
  10   8   3        7.36       32.62     22.89 o 
 -13   9   3     1118.17     1101.97    125.84 o 
 -12   9   3      485.99      558.80     82.45 o 
 -11   9   3      210.24      232.35     30.16 o 
 -10   9   3      391.17      445.98     41.26 o 
  -9   9   3       79.42      103.43     29.68 o 
  -8   9   3      975.54      910.61     66.07 o 
  -7   9   3       97.65      130.98     10.55 o 
  -6   9   3      529.64      551.87     27.96 o 
  -5   9   3     1081.28      980.52     36.94 o 
  -4   9   3      153.48      187.18     10.42 o 
  -3   9   3     3122.18     3067.80    104.52 o 
  -2   9   3      899.87      895.39     29.75 o 
  -1   9   3      884.09      872.64     30.98 o 
   0   9   3     1644.99     1498.60     48.39 o 
   1   9   3        1.23       10.08      4.25 o 
   2   9   3       12.59       12.47      4.80 o 
   3   9   3      111.81       84.17     12.89 o 
   4   9   3      252.81      249.21     21.32 o 
   5   9   3      268.68      283.41     23.30 o 
   6   9   3      650.81      651.46     42.08 o 
   7   9   3       40.98       77.11     22.14 o 
   8   9   3      360.14      385.12     70.18 o 
   9   9   3       68.67       59.77     19.19 o 
 -13  10   3      935.71      973.73     78.48 o 
 -12  10   3      867.61      827.06     67.92 o 
 -11  10   3     1162.23     1122.80     82.73 o 
 -10  10   3      194.36      192.18     27.83 o 
  -9  10   3      465.71      485.05     44.28 o 
  -8  10   3      661.76      641.87     51.54 o 
  -7  10   3      509.63      519.80     30.91 o 
  -6  10   3       93.67       84.85     12.41 o 
  -5  10   3     3357.57     3163.14    121.45 o 
  -4  10   3       38.00       43.39      5.83 o 
  -3  10   3     3146.44     3146.69    100.82 o 
  -2  10   3       12.28        7.95      4.80 o 
  -1  10   3       52.48       84.03      7.95 o 
   0  10   3     1327.92     1241.99     43.59 o 
   1  10   3     1298.12     1340.83     48.73 o 
   2  10   3       59.54       30.29     16.86 o 
   3  10   3      615.95      611.09     36.94 o 
   4  10   3      565.22      475.52     35.02 o 
   5  10   3      292.04      341.80     27.00 o 
   6  10   3      211.28      254.55     24.54 o 
   7  10   3       90.28       83.96     21.45 o 
   8  10   3        0.07        2.95     14.94 o 
   9  10   3      484.31      519.87     46.47 o 
 -13  11   3        1.03       25.70     23.85 o 
 -12  11   3      405.02      515.96     85.06 o 
 -11  11   3      748.00      779.36     64.43 o 
 -10  11   3        2.64       37.97     17.13 o 
  -9  11   3      142.84      181.35     27.07 o 
  -8  11   3     1331.27     1170.03     68.13 o 
  -7  11   3       35.79       15.70     10.28 o 
  -6  11   3      761.61      764.69     40.99 o 
  -5  11   3       42.87       48.11      9.73 o 
  -4  11   3       29.78       17.34      6.65 o 
  -3  11   3      111.02      136.05     10.49 o 
  -2  11   3      179.66      186.70     10.97 o 
  -1  11   3     1298.38     1182.16     41.40 o 
   0  11   3    12041.58    11325.43    414.25 o 
   1  11   3     1236.05     1074.89     50.10 o 
   2  11   3     1472.97     1368.38     61.62 o 
   3  11   3      118.01      174.50     19.12 o 
   4  11   3      541.40      485.94     33.38 o 
   5  11   3        4.66       -8.29     11.45 o 
   6  11   3      396.69      393.48     31.32 o 
   7  11   3       27.81        5.07     14.53 o 
   8  11   3       53.47       47.70     23.44 o 
 -13  12   3       68.23       43.86     44.00 o 
 -12  12   3      189.58      283.27     39.34 o 
 -11  12   3       59.94       43.11     22.48 o 
 -10  12   3      285.30      348.31     39.48 o 
  -9  12   3      166.70      281.69     89.85 o 
  -8  12   3      526.00      602.80     46.47 o 
  -7  12   3       54.85       53.87     13.37 o 
  -6  12   3      203.35      194.38     20.15 o 
  -5  12   3      796.70      776.82     48.11 o 
  -4  12   3      555.04      514.59     28.51 o 
  -3  12   3     1024.70      939.46     33.52 o 
  -2  12   3        1.52       11.72      6.03 o 
  -1  12   3      815.00      868.46     34.82 o 
   0  12   3     1908.55     1925.26     75.60 o 
   1  12   3        8.77        9.80      9.32 o 
   2  12   3     1237.61     1102.86     52.36 o 
   3  12   3       48.62       48.87     13.71 o 
   4  12   3       93.33      129.88     18.85 o 
   5  12   3      994.51      996.76     51.68 o 
   6  12   3      481.70      423.50     35.78 o 
   7  12   3      135.25       74.50     20.22 o 
 -12  13   3        1.98        4.04     22.00 o 
 -11  13   3     1027.76     1085.24     85.47 o 
 -10  13   3      250.66      314.66     39.27 o 
  -9  13   3      172.79      183.55     41.12 o 
  -8  13   3        8.29        4.59     12.27 o 
  -7  13   3      786.80      787.31     60.45 o 
  -6  13   3       61.53       65.52     13.71 o 
  -5  13   3      935.07      841.79     45.99 o 
  -4  13   3      238.38      195.88     16.86 o 
  -3  13   3     2217.95     2184.20     84.37 o 
  -2  13   3     1463.57     1380.99     55.79 o 
  -1  13   3       28.94       16.24      8.02 o 
   0  13   3       65.63       93.49     12.75 o 
   1  13   3      757.11      807.59     41.40 o 
   2  13   3       44.09       30.84     11.38 o 
   3  13   3     1072.98     1025.14     51.27 o 
   4  13   3        0.68       -3.29     11.31 o 
   5  13   3      114.54      139.96     46.81 o 
   6  13   3      210.20      218.71     27.96 o 
   7  13   3       17.51        7.20     18.16 o 
 -12  14   3        2.69       33.52     25.22 o 
 -11  14   3      524.44      560.65     56.89 o 
 -10  14   3      236.07      251.81     37.42 o 
  -9  14   3      168.58      161.55     19.67 o 
  -8  14   3      802.33      826.85     54.21 o 
  -7  14   3     1388.13     1147.34     69.70 o 
  -6  14   3       25.53       27.14     12.06 o 
  -5  14   3      298.39      252.43     22.55 o 
  -4  14   3      152.48      160.04     21.59 o 
  -3  14   3     2179.89     2319.22    109.66 o 
  -2  14   3      290.11      323.98     24.06 o 
  -1  14   3      106.45      143.38     15.01 o 
   0  14   3     1791.84     1657.41     68.68 o 
   1  14   3      299.52      307.47     23.85 o 
   2  14   3        0.89       12.20     11.58 o 
   3  14   3      813.85      880.24     47.15 o 
   4  14   3       91.58       86.36     18.44 o 
   5  14   3       34.43       47.70     18.03 o 
   6  14   3      178.27      193.83     27.42 o 
 -11  15   3       26.50       45.72     25.50 o 
 -10  15   3      891.91      902.45     77.86 o 
  -9  15   3       65.91       66.35     16.52 o 
  -8  15   3      649.63      660.92     47.84 o 
  -7  15   3      119.61      151.47     26.11 o 
  -6  15   3      709.17      812.73     55.17 o 
  -5  15   3        0.12       -2.12     14.94 o 
  -4  15   3       36.56       47.50     18.99 o 
  -3  15   3      295.44      313.22     39.75 o 
  -2  15   3     1623.34     1524.10     75.67 o 
  -1  15   3      133.20      143.45     21.66 o 
   0  15   3      908.56      931.72     51.75 o 
   1  15   3       68.21       32.42     11.99 o 
   2  15   3       79.84       41.74     14.46 o 
   3  15   3       21.09       46.33     15.35 o 
   4  15   3      164.98      154.42     24.61 o 
   5  15   3       14.36       -4.66     17.20 o 
 -11  16   3      210.06      257.02     41.33 o 
 -10  16   3      302.28      380.73     47.50 o 
  -9  16   3      591.87      610.13     48.53 o 
  -8  16   3      111.45      159.63     24.13 o 
  -7  16   3       43.04       55.31     18.64 o 
  -6  16   3       78.41       45.51     28.79 o 
  -5  16   3       68.11       50.17     20.90 o 
  -4  16   3      118.05      115.35     33.45 o 
  -3  16   3     1260.70     1350.35     97.60 o 
  -2  16   3      228.51      199.04     25.09 o 
  -1  16   3       59.48       31.05     17.20 o 
   0  16   3      126.46      153.66     24.33 o 
   1  16   3      129.00      119.33     21.38 o 
   2  16   3        9.08       -7.06     13.09 o 
   3  16   3        6.50       15.76     16.79 o 
   4  16   3      131.76      159.70     26.25 o 
 -10  17   3       55.55       48.53     27.21 o 
  -9  17   3      127.95       70.46     20.08 o 
  -8  17   3       58.53       43.39     28.58 o 
  -7  17   3      560.79      651.46     64.97 o 
  -6  17   3        1.51       -9.18     18.16 o 
  -5  17   3      507.80      644.74     58.74 o 
  -4  17   3       10.02       -3.29     19.47 o 
  -3  17   3      192.15      264.49     58.12 o 
  -2  17   3      129.67      131.11     27.96 o 
  -1  17   3      212.77      191.50     37.15 o 
   0  17   3      149.96      212.81     28.92 o 
   1  17   3      631.86      578.95     57.37 o 
   2  17   3      139.09      111.24     25.56 o 
   3  17   3      526.54      494.23     62.37 o 
  -9  18   3        0.44      -18.92     18.92 o 
  -8  18   3      254.50      356.26     47.98 o 
  -7  18   3       21.38       32.01     22.14 o 
  -6  18   3      640.00      442.42     73.34 o 
  -5  18   3      417.94      491.08     97.39 o 
  -4  18   3        8.45       12.61     34.75 o 
  -3  18   3      220.88      283.07     61.68 o 
  -2  18   3      672.86      630.90     95.47 o 
  -1  18   3       24.48       10.55     21.25 o 
   0  18   3      119.25       88.21     34.61 o 
   1  18   3       73.57      107.26     28.92 o 
  -8  19   3      558.69      516.44     54.97 o 
  -7  19   3       36.98       31.66     24.26 o 
  -6  19   3       94.93       42.77     25.98 o 
  -5  19   3       69.16       26.73     25.77 o 
  -4  19   3        9.81      -28.72     33.04 o 
  -3  19   3        0.83       -5.14     35.43 o 
  -2  19   3      143.88      104.32     47.29 o 
  -1  19   3      145.15      173.54     59.22 o 
   0  19   3      230.13      269.97     41.88 o 
  -5  20   3      239.28      172.10     55.93 o 
  -4  20   3      114.04      123.92     51.47 o 
   1 -21   4      146.87      113.02     33.45 o 
   2 -21   4       77.41       88.83     38.86 o 
   3 -21   4       77.08       98.63     51.95 o 
   4 -21   4     1169.53     1033.57     85.67 o 
   5 -21   4      109.14       99.24     29.54 o 
   6 -21   4      591.75      852.83    117.96 o 
   7 -21   4       72.85       84.78     45.03 o 
  -1 -20   4      107.64       98.49     28.65 o 
   0 -20   4       76.28       61.89     31.32 o 
   1 -20   4      372.90      424.94     41.95 o 
   2 -20   4       98.55       73.75     35.02 o 
   3 -20   4      778.95      920.00     78.75 o 
   4 -20   4     1290.05     1365.98    102.81 o 
   5 -20   4      753.57      815.68     71.69 o 
   6 -20   4      704.95      697.38    101.30 o 
   7 -20   4      110.19       91.98     45.72 o 
   8 -20   4      181.19      179.78     33.72 o 
   9 -20   4       96.52       16.72     39.75 o 
  -2 -19   4       91.95       80.81     21.86 o 
  -1 -19   4      329.33      426.65     37.97 o 
   0 -19   4      128.52      105.34     24.33 o 
   1 -19   4      338.59      319.94     50.38 o 
   2 -19   4      664.93      827.26     59.49 o 
   3 -19   4     1363.87     1414.71    104.38 o 
   4 -19   4      194.65      200.96     58.12 o 
   5 -19   4      225.61      333.85     41.12 o 
   6 -19   4       69.13       28.79     18.99 o 
   7 -19   4       16.31       37.97     19.88 o 
   8 -19   4      241.32      223.03     36.26 o 
   9 -19   4       41.05       46.06     23.71 o 
  10 -19   4      100.12       87.32     44.89 o 
  -3 -18   4      203.42      250.99     30.50 o 
  -2 -18   4     1450.17     1442.06     79.98 o 
  -1 -18   4      373.09      383.34     38.86 o 
   0 -18   4       88.84       94.10     20.15 o 
   1 -18   4       38.82       53.60     22.96 o 
   2 -18   4       62.33       55.79     16.52 o 
   3 -18   4       19.28       19.94     17.61 o 
   4 -18   4      793.20      941.04     75.60 o 
   5 -18   4      570.12      649.75     45.30 o 
   6 -18   4      396.04      373.88     42.70 o 
   7 -18   4      161.41      235.36     30.50 o 
   8 -18   4      101.92       97.26     24.19 o 
   9 -18   4      160.80      141.94     26.87 o 
  10 -18   4       67.27      110.96     26.18 o 
  11 -18   4       28.47       50.92     24.47 o 
  -5 -17   4       18.56       10.21     17.89 o 
  -4 -17   4     1750.54     1732.04     93.42 o 
  -3 -17   4      154.05      203.22     33.93 o 
  -2 -17   4     1622.64     1634.31     99.31 o 
  -1 -17   4       96.02       81.56     18.44 o 
   0 -17   4      453.16      472.92     36.33 o 
   1 -17   4       18.14       13.23     15.76 o 
   2 -17   4       11.25       17.75     13.23 o 
   3 -17   4      420.56      493.14     35.23 o 
   4 -17   4     1772.44     1662.75    107.95 o 
   5 -17   4     1029.84     1071.06     53.32 o 
   6 -17   4      733.73      775.04     44.82 o 
   7 -17   4      458.34      453.32     41.12 o 
   8 -17   4        4.90       -7.47     16.45 o 
   9 -17   4       77.22       69.36     21.59 o 
  10 -17   4      769.33      891.07     66.41 o 
  11 -17   4      365.80      319.39     40.51 o 
  -5 -16   4       41.36       21.32     17.48 o 
  -4 -16   4     2431.50     2639.64    133.99 o 
  -3 -16   4       20.53       22.14     19.53 o 
  -2 -16   4      767.53      796.63     51.13 o 
  -1 -16   4      168.99      166.96     22.34 o 
   0 -16   4       75.95       98.76     17.55 o 
   1 -16   4      133.95       99.59     19.53 o 
   2 -16   4      436.48      386.70     68.54 o 
   3 -16   4      481.45      554.48     33.86 o 
   4 -16   4     2813.35     2730.66    118.09 o 
   5 -16   4     1324.80     1230.27     59.08 o 
   6 -16   4      861.71      898.20     42.56 o 
   7 -16   4      204.22      260.04     38.79 o 
   8 -16   4       23.46       13.02     16.52 o 
   9 -16   4      740.65      807.52     60.31 o 
  10 -16   4      789.86      719.59     58.19 o 
  11 -16   4      902.73      944.53     57.44 o 
  12 -16   4       64.77       63.60     30.77 o 
  -6 -15   4       80.69       75.32     20.63 o 
  -5 -15   4      738.86      847.14     54.83 o 
  -4 -15   4      464.58      499.72     37.90 o 
  -3 -15   4        9.42       23.85     13.98 o 
  -2 -15   4      464.36      528.71     37.70 o 
  -1 -15   4      139.57      150.37     19.81 o 
   0 -15   4      510.77      535.29     37.15 o 
   1 -15   4       63.65       71.14     14.80 o 
   2 -15   4       50.08       29.06     12.27 o 
   3 -15   4     1282.25     1197.03     57.16 o 
   4 -15   4       18.10       24.61      8.36 o 
   5 -15   4       91.23      101.51     12.75 o 
   6 -15   4      335.01      230.43     17.96 o 
   7 -15   4        5.77       14.94     11.65 o 
   8 -15   4       98.36       86.43     15.76 o 
   9 -15   4     1210.28     1102.65     63.81 o 
  10 -15   4       15.57       13.16     15.15 o 
  11 -15   4       69.89       78.96     17.55 o 
  12 -15   4        3.41       14.39     20.49 o 
  -7 -14   4       78.39       81.36     25.98 o 
  -6 -14   4      288.92      289.51     37.42 o 
  -5 -14   4        9.40       11.79     14.12 o 
  -4 -14   4     2296.99     2198.31    111.38 o 
  -3 -14   4      107.50      152.77     21.93 o 
  -2 -14   4     2121.05     1771.45     91.09 o 
  -1 -14   4      541.04      594.09     38.72 o 
   0 -14   4      241.30      241.46     22.82 o 
   1 -14   4      221.42      211.24     20.49 o 
   2 -14   4     1706.19     1400.52     85.47 o 
   3 -14   4      596.55      569.90     23.78 o 
   4 -14   4     7650.39     7675.94    247.22 o 
   5 -14   4      881.39      913.76     40.64 o 
   6 -14   4     1276.85     1206.83     48.18 o 
   7 -14   4      126.97      165.32     21.04 o 
   8 -14   4       59.15       77.31     14.94 o 
   9 -14   4       66.04       28.24     17.75 o 
  10 -14   4       77.94       74.36     20.08 o 
  11 -14   4       76.94       69.43     16.52 o 
  12 -14   4       82.19      110.42     26.59 o 
  -8 -13   4      202.71      273.06     48.39 o 
  -7 -13   4       61.61       21.93     34.06 o 
  -6 -13   4     1409.80     1365.16     90.20 o 
  -5 -13   4      490.39      521.99     36.87 o 
  -4 -13   4      429.22      433.10     36.87 o 
  -3 -13   4       99.46      122.89     17.68 o 
  -2 -13   4       88.46       93.28     15.28 o 
  -1 -13   4     1660.10     1550.01     79.16 o 
   0 -13   4     1812.67     1886.94     84.85 o 
   1 -13   4        1.07        4.18     15.08 o 
   2 -13   4     3708.11     3767.37    132.55 o 
   3 -13   4      113.58      139.20     12.41 o 
   4 -13   4     6555.99     6387.68    194.72 o 
   5 -13   4      412.41      472.99     23.65 o 
   6 -13   4     2695.24     2524.56     93.42 o 
   7 -13   4      610.41      683.47     35.64 o 
   8 -13   4        9.69       18.64      9.73 o 
   9 -13   4       25.65       35.71     11.86 o 
  10 -13   4      519.24      600.06     44.34 o 
  11 -13   4      407.33      459.00     32.83 o 
  12 -13   4     1691.16     1700.45    107.13 o 
  13 -13   4       51.01       92.39     27.07 o 
  -8 -12   4       62.99       73.13     23.71 o 
  -7 -12   4     1176.28     1079.56     76.15 o 
  -6 -12   4      518.99      523.71     46.95 o 
  -5 -12   4      178.25      220.83     29.27 o 
  -4 -12   4      443.81      456.81     32.08 o 
  -3 -12   4      119.59       99.04     14.94 o 
  -2 -12   4      528.42      637.55     43.80 o 
  -1 -12   4     1566.77     1442.13     73.95 o 
   0 -12   4     3017.13     3138.53    113.71 o 
   1 -12   4      272.58      231.80     13.23 o 
   2 -12   4     4305.93     4162.64    135.36 o 
   3 -12   4      555.37      612.19     22.96 o 
   4 -12   4     1424.44     1314.71     43.52 o 
   5 -12   4      365.95      366.34     15.83 o 
   6 -12   4      112.89      101.30     10.83 o 
   7 -12   4      748.39      775.59     48.18 o 
   8 -12   4      789.98      799.44     42.97 o 
   9 -12   4      239.72      236.05     21.04 o 
  10 -12   4     2915.57     2823.87    128.10 o 
  11 -12   4      283.31      279.64     32.49 o 
  12 -12   4     2728.64     2683.30    158.12 o 
  13 -12   4      706.62      771.95     64.08 o 
  -9 -11   4      156.94      202.60     46.40 o 
  -8 -11   4      452.88      454.76     45.17 o 
  -7 -11   4      360.34      341.12     43.25 o 
  -6 -11   4       26.85       18.85     14.80 o 
  -5 -11   4       56.20       44.48     18.16 o 
  -4 -11   4     1055.16     1003.07     54.01 o 
  -3 -11   4       49.45       36.60     12.61 o 
  -2 -11   4     1380.41     1447.75     73.41 o 
  -1 -11   4     2039.96     1902.36     78.27 o 
   0 -11   4     1087.25     1109.44     39.27 o 
   1 -11   4     1120.17     1170.03     43.80 o 
   2 -11   4      873.84      845.70     28.79 o 
   3 -11   4      432.74      496.77     19.47 o 
   4 -11   4      565.33      525.42     21.32 o 
   5 -11   4      487.14      530.70     21.32 o 
   6 -11   4     1213.26     1255.70     52.02 o 
   7 -11   4      413.27      484.23     29.13 o 
   8 -11   4      129.22      154.08     18.03 o 
   9 -11   4      154.00      155.31     18.37 o 
  10 -11   4      299.56      348.86     29.95 o 
  11 -11   4      957.04      952.21     66.62 o 
  12 -11   4      105.20       73.95     19.12 o 
  13 -11   4     1353.52     1409.09    102.40 o 
  -9 -10   4       41.21       43.32     21.93 o 
  -8 -10   4      313.45      311.58     35.78 o 
  -7 -10   4     1556.70     1258.58     82.11 o 
  -6 -10   4      668.92      632.27     76.90 o 
  -5 -10   4       63.09       54.69     20.97 o 
  -4 -10   4     2384.43     2278.78    133.92 o 
  -3 -10   4      234.43      288.41     21.25 o 
  -2 -10   4     4490.61     4004.11    189.44 o 
  -1 -10   4      389.48      378.68     19.88 o 
   0 -10   4      671.57      681.62     25.29 o 
   1 -10   4      488.78      494.71     20.84 o 
   2 -10   4     1203.81     1101.08     35.85 o 
   3 -10   4      968.92      844.95     28.92 o 
   4 -10   4     3747.30     3393.29    100.68 o 
   5 -10   4      274.73      289.78     14.32 o 
   6 -10   4     2516.82     2449.85    104.04 o 
   7 -10   4     1160.07     1037.95     49.21 o 
   8 -10   4       24.20       25.91      9.46 o 
   9 -10   4     1486.96     1383.59     65.93 o 
  10 -10   4      212.45      205.27     18.23 o 
  11 -10   4      311.17      378.68     33.24 o 
  12 -10   4     2225.66     2191.80    116.86 o 
  13 -10   4      973.49      932.61     61.75 o 
 -10  -9   4      274.80      265.59     71.14 o 
  -9  -9   4      119.67      148.11     27.07 o 
  -8  -9   4       95.01      116.79     17.34 o 
  -7  -9   4     1267.83     1167.83     76.90 o 
  -6  -9   4     1053.30     1059.61     69.16 o 
  -5  -9   4       10.57       17.34     12.47 o 
  -4  -9   4     1680.82     1582.90     95.68 o 
  -3  -9   4      360.63      418.02     25.36 o 
  -2  -9   4     2915.32     2811.46    123.16 o 
  -1  -9   4       30.67       30.09      8.57 o 
   0  -9   4       89.85      144.96      8.29 o 
   1  -9   4     1195.06     1097.86     37.35 o 
   2  -9   4     1236.09     1130.41     36.74 o 
   3  -9   4      685.30      672.50     23.10 o 
   4  -9   4      819.21      662.02     21.59 o 
   5  -9   4      536.66      570.31     22.21 o 
   6  -9   4      424.20      602.66     33.38 o 
   7  -9   4      931.02      989.97     43.86 o 
   8  -9   4       20.19       15.90      8.29 o 
   9  -9   4     1910.60     1878.72     86.91 o 
  10  -9   4      224.99      282.04     26.80 o 
  11  -9   4      302.99      360.65     58.46 o 
  12  -9   4     1051.97     1166.12     69.91 o 
  13  -9   4      251.61      356.95     38.38 o 
 -10  -8   4       24.18       45.51     21.52 o 
  -9  -8   4      518.44      588.75     53.80 o 
  -8  -8   4      106.23       79.98     18.92 o 
  -7  -8   4       90.13      118.23     20.08 o 
  -6  -8   4      510.85      513.77     40.85 o 
  -5  -8   4      356.53      332.62     36.81 o 
  -4  -8   4      875.88      897.38     47.15 o 
  -3  -8   4     1447.89     1578.59     82.38 o 
  -2  -8   4      471.39      488.61     26.59 o 
  -1  -8   4     4050.19     4335.29    153.87 o 
   0  -8   4      223.44      279.30     12.27 o 
   1  -8   4     6022.68     5293.32    169.63 o 
   2  -8   4     1744.64     1861.38     57.92 o 
   3  -8   4     7605.61     8214.11    247.90 o 
   4  -8   4      324.81      403.56     15.76 o 
   5  -8   4      488.99      565.93     22.48 o 
   6  -8   4     1526.11     1587.50     55.17 o 
   7  -8   4     2298.55     2299.00     92.66 o 
   8  -8   4      281.18      287.45     21.11 o 
   9  -8   4     1669.87     1682.15     77.72 o 
  10  -8   4      691.54      711.23     45.65 o 
  11  -8   4       93.67       77.31     17.27 o 
  12  -8   4       73.44       78.13     19.53 o 
  13  -8   4      195.46      207.47     27.96 o 
 -11  -7   4      100.71      158.74     30.16 o 
 -10  -7   4     2847.63     2895.29    172.17 o 
  -9  -7   4      522.12      556.81     36.67 o 
  -8  -7   4      488.60      475.59     40.51 o 
  -7  -7   4       80.77       61.75     15.56 o 
  -6  -7   4      667.71      736.11     64.22 o 
  -5  -7   4       11.91       13.02      9.94 o 
  -4  -7   4     2797.85     2651.77    104.93 o 
  -3  -7   4      336.40      363.67     19.53 o 
  -2  -7   4     5522.75     5553.43    211.51 o 
  -1  -7   4      618.38      886.55     36.19 o 
   0  -7   4     1643.71     1668.03     56.27 o 
   1  -7   4     1323.75     1290.65     43.04 o 
   2  -7   4    20310.51    21269.93    674.97 o 
   3  -7   4     2385.11     2838.67     79.85 o 
   4  -7   4    11771.50    11610.00    353.80 o 
   5  -7   4      921.48      968.80     32.97 o 
   6  -7   4     1139.79      998.54     39.55 o 
   7  -7   4     1234.67     1183.94     50.58 o 
   8  -7   4      577.20      574.36     26.11 o 
   9  -7   4     1368.65     1402.03     58.40 o 
  10  -7   4      516.25      569.22     44.07 o 
  11  -7   4      302.48      290.26     23.71 o 
  12  -7   4     1065.56     1123.01     68.61 o 
  13  -7   4       27.41       22.28     29.13 o 
 -11  -6   4      540.73      683.67     56.75 o 
 -10  -6   4     3212.26     3140.38    150.37 o 
  -9  -6   4      355.64      402.67     28.65 o 
  -8  -6   4       81.24       71.69     15.90 o 
  -7  -6   4      465.48      498.48     37.70 o 
  -6  -6   4      739.61      747.76     33.04 o 
  -5  -6   4     1485.02     1556.11     57.78 o 
  -4  -6   4    17103.54    18084.18    691.21 o 
  -3  -6   4      353.60      450.99     20.49 o 
  -2  -6   4    10406.49    10890.48    411.99 o 
  -1  -6   4     3839.78     4442.07    189.51 o 
   0  -6   4     8246.80     8701.55    282.59 o 
   1  -6   4      666.78      867.56     29.54 o 
   2  -6   4     5068.47     4735.76    151.47 o 
   3  -6   4      650.80      671.54     23.03 o 
   4  -6   4     3359.16     3312.14    109.05 o 
   5  -6   4      104.68      130.70      8.70 o 
   6  -6   4     1964.24     1862.47     63.12 o 
   7  -6   4      158.07      161.89     11.65 o 
   8  -6   4      212.21      272.37     15.90 o 
   9  -6   4      677.80      727.54     39.89 o 
  10  -6   4     5588.54     5344.04    225.84 o 
  11  -6   4      214.55      195.61     19.60 o 
  12  -6   4     3238.99     2939.29    149.96 o 
  13  -6   4       38.43       48.39     18.51 o 
 -12  -5   4       34.63       42.22     22.89 o 
 -11  -5   4      305.28      463.80     44.00 o 
 -10  -5   4      890.67      873.25     49.21 o 
  -9  -5   4       20.88       24.61      9.73 o 
  -8  -5   4       33.50       16.65     11.65 o 
  -7  -5   4      139.34      171.07     15.76 o 
  -6  -5   4     1763.76     1726.22     67.85 o 
  -5  -5   4      208.80      253.46     13.16 o 
  -4  -5   4     6829.94     7230.64    275.66 o 
  -3  -5   4     2549.48     2815.03    121.72 o 
  -2  -5   4     2353.19     2284.54     89.37 o 
  -1  -5   4     2550.34     2575.00    110.76 o 
   0  -5   4      129.55      175.53      8.16 o 
   1  -5   4     2668.49     2422.09     84.17 o 
   2  -5   4     5306.54     5252.75    168.06 o 
   3  -5   4      790.84      822.05     25.84 o 
   4  -5   4      367.02      346.12     16.72 o 
   5  -5   4      326.04      326.59     13.57 o 
   6  -5   4      928.13      887.58     32.35 o 
   7  -5   4      179.73      184.64     12.34 o 
   8  -5   4      157.55      163.05     11.65 o 
   9  -5   4     2811.17     2820.03    122.14 o 
  10  -5   4      791.04      766.88     40.57 o 
  11  -5   4      105.37      153.94     17.55 o 
  12  -5   4     1053.86     1043.64     63.60 o 
  13  -5   4       74.66       67.72     21.38 o 
 -12  -4   4      132.89      165.93     30.98 o 
 -11  -4   4      717.82      713.08     64.50 o 
 -10  -4   4       18.13       18.64     11.10 o 
  -9  -4   4       26.76       15.56     13.09 o 
  -8  -4   4     2218.71     2092.49    103.22 o 
  -7  -4   4      813.81      782.71     34.06 o 
  -6  -4   4      178.03      207.74     17.75 o 
  -5  -4   4      508.83      590.67     32.90 o 
  -4  -4   4     1640.68     1545.96     68.40 o 
  -3  -4   4       33.55       36.33      6.24 o 
  -2  -4   4       47.90       58.46     12.61 o 
  -1  -4   4     3179.77     3116.60    133.10 o 
   0  -4   4     1528.79     1350.08     49.14 o 
   1  -4   4     4482.13     4418.90    141.33 o 
   2  -4   4      475.63      490.94     17.07 o 
   3  -4   4      456.32      523.36     18.23 o 
   4  -4   4      593.94      623.70     26.11 o 
   5  -4   4     2148.06     2172.20     72.24 o 
   6  -4   4      731.75      777.85     28.65 o 
   7  -4   4     2782.01     2821.40     93.56 o 
   8  -4   4      337.52      345.64     20.01 o 
   9  -4   4     3636.07     3588.15    153.25 o 
  10  -4   4      834.17      783.33     40.78 o 
  11  -4   4       18.30        3.91     11.03 o 
  12  -4   4       14.28        5.41     15.63 o 
  13  -4   4      268.22      256.40     39.82 o 
 -12  -3   4      547.02      616.58     65.93 o 
 -11  -3   4     2621.30     2639.57    144.89 o 
 -10  -3   4     3109.96     3098.85    146.81 o 
  -9  -3   4       19.25       21.18     11.03 o 
  -8  -3   4       35.78       51.27      9.94 o 
  -7  -3   4      457.68      512.12     39.96 o 
  -6  -3   4     2086.04     1988.04     96.09 o 
  -5  -3   4       89.59       98.42     11.45 o 
  -4  -3   4    13160.75    13307.77    603.83 o 
  -3  -3   4      307.07      328.23     17.48 o 
  -2  -3   4    18983.39    19089.37    904.44 o 
  -1  -3   4      622.72      568.74     37.15 o 
   0  -3   4      110.44      107.06     12.13 o 
   1  -3   4     1276.41     1228.42     38.18 o 
   2  -3   4    52713.83    55471.09   1566.59 o 
   3  -3   4      568.64      688.88     21.59 o 
   4  -3   4    19786.35    19810.53    591.42 o 
   5  -3   4     5445.69     6260.13    202.05 o 
   6  -3   4     1409.04     1307.58     45.51 o 
   7  -3   4     1139.14     1086.13     38.72 o 
   8  -3   4      300.80      325.70     27.48 o 
   9  -3   4      179.01      198.83     18.71 o 
  10  -3   4     2869.77     2749.98    119.94 o 
  11  -3   4      108.80       99.45     17.34 o 
  12  -3   4     1145.63     1144.87     67.44 o 
  13  -3   4       35.49       41.40     20.97 o 
 -12  -2   4      467.68      613.01     63.67 o 
 -11  -2   4      942.27     1059.61     56.41 o 
 -10  -2   4     1001.14     1175.24     75.19 o 
  -9  -2   4      250.73      302.53     27.76 o 
  -8  -2   4       57.41       37.15     10.35 o 
  -7  -2   4     1727.36     1520.12    108.57 o 
  -6  -2   4     1295.39     1421.02     70.60 o 
  -5  -2   4      251.20      258.46     18.30 o 
  -4  -2   4     1273.34     1183.39     57.78 o 
  -3  -2   4       46.19       49.14      7.47 o 
  -2  -2   4     9750.44    10334.83    492.52 o 
  -1  -2   4      447.00      453.18     29.88 o 
   0  -2   4    11912.58    12040.15    448.52 o 
   1  -2   4    31891.56    32068.57    947.34 o 
   2  -2   4   107430.77   109003.00   3032.43 o 
   3  -2   4      109.39      132.21      9.66 o 
   4  -2   4     3071.27     2895.35     88.48 o 
   5  -2   4     1685.40     2131.15     71.14 o 
   6  -2   4      773.62      679.97     25.22 o 
   7  -2   4      359.43      376.28     16.72 o 
   8  -2   4      243.45      291.98     18.23 o 
   9  -2   4      483.97      488.48     25.84 o 
  10  -2   4      633.66      732.47     44.28 o 
  11  -2   4      457.92      456.54     29.95 o 
  12  -2   4     2765.74     2811.05    162.30 o 
  13  -2   4      305.10      354.35     59.90 o 
 -13  -1   4      187.02      182.93     38.04 o 
 -12  -1   4      247.68      264.01     43.11 o 
 -11  -1   4      212.80      213.64     55.86 o 
 -10  -1   4      206.94      268.81     27.83 o 
  -9  -1   4     1738.17     1703.74     86.36 o 
  -8  -1   4      693.90      774.90     38.59 o 
  -7  -1   4     1101.31     1142.34     58.74 o 
  -6  -1   4       26.61       19.60      8.16 o 
  -5  -1   4      818.88      889.98     49.28 o 
  -4  -1   4      192.27      212.40     19.53 o 
  -3  -1   4       28.97       16.11      5.96 o 
  -2  -1   4    15498.84    15953.10    804.37 o 
  -1  -1   4      566.71      594.78     46.74 o 
   0  -1   4     3716.65     3493.84    156.75 o 
   1  -1   4      458.12      468.12     16.38 o 
   2  -1   4    14838.20    15034.41    441.60 o 
   3  -1   4       32.08       41.12      4.66 o 
   4  -1   4      238.96      265.59     12.27 o 
   5  -1   4     1035.24      984.29     34.61 o 
   6  -1   4       32.16       41.88      5.96 o 
   7  -1   4     1333.25     1243.84     46.95 o 
   8  -1   4      781.11      774.69     34.68 o 
   9  -1   4     1664.11     1740.00     70.39 o 
  10  -1   4      260.23      307.47     22.89 o 
  11  -1   4      172.14      167.99     25.15 o 
  12  -1   4      310.34      265.73     30.77 o 
  13  -1   4      195.04      255.03     32.56 o 
 -13   0   4      241.49      307.94     46.81 o 
 -12   0   4     3009.85     3083.63    224.53 o 
 -11   0   4      479.10      520.76     50.17 o 
 -10   0   4      676.78      779.90     81.70 o 
  -9   0   4      411.07      426.93     29.06 o 
  -8   0   4      249.33      322.82     23.03 o 
  -7   0   4      291.06      300.20     23.71 o 
  -6   0   4      782.03      669.14     36.74 o 
  -5   0   4     1657.64     2216.68    117.13 o 
  -4   0   4     2695.68     2534.98    117.82 o 
  -3   0   4      134.98      154.90     11.79 o 
  -2   0   4   105131.10   111384.38   5030.61 o 
  -1   0   4    33104.76    34415.82   2358.83 o 
   0   0   4    12064.99    11989.98    375.59 o 
   1   0   4      416.43      392.66     13.23 o 
   2   0   4    10017.17    10317.15    303.15 o 
   3   0   4       53.23       60.31      6.72 o 
   4   0   4     1278.70     1243.71     45.85 o 
   5   0   4      267.92      278.54     14.80 o 
   6   0   4     1355.22     1354.60     50.58 o 
   7   0   4     1794.13     1703.81     68.40 o 
   8   0   4       45.75       55.04     11.72 o 
   9   0   4      291.21      334.13     23.99 o 
  10   0   4      963.96      961.19     48.32 o 
  11   0   4      757.45      896.42     61.82 o 
  12   0   4      395.26      533.44     45.51 o 
 -13   1   4       44.20       38.59     29.06 o 
 -12   1   4     1260.78     1188.67     97.26 o 
 -11   1   4      130.18       70.25     18.03 o 
 -10   1   4     2947.89     2846.28    153.18 o 
  -9   1   4      143.61      150.37     16.59 o 
  -8   1   4      278.16      296.22     21.66 o 
  -7   1   4     1281.37     1237.13     59.97 o 
  -6   1   4     1468.74     1438.42     71.01 o 
  -5   1   4     5137.60     6150.33    282.17 o 
  -4   1   4    20894.85    21202.97    961.05 o 
  -3   1   4      492.92      649.06     32.90 o 
  -2   1   4    53091.13    55709.60   2516.61 o 
  -1   1   4     1220.40     1139.39     40.51 o 
   0   1   4      128.61      114.39      6.17 o 
   1   1   4      673.72      612.74     18.03 o 
   2   1   4    19150.88    19335.70    569.63 o 
   3   1   4      387.61      368.12     14.67 o 
   4   1   4    12749.23    12390.11    425.42 o 
   5   1   4      113.05      152.36     10.01 o 
   6   1   4     1913.38     1778.45     70.60 o 
   7   1   4      383.50      356.74     20.77 o 
   8   1   4       44.89       42.49     10.62 o 
   9   1   4       15.38       23.85     10.49 o 
  10   1   4     3039.44     2828.05    157.91 o 
  11   1   4     2337.55     2264.18    132.76 o 
  12   1   4      433.43      439.75     41.88 o 
 -13   2   4      225.78      241.60     80.60 o 
 -12   2   4       17.47       26.59     22.69 o 
 -11   2   4       16.54       17.61     11.72 o 
 -10   2   4      885.71      845.84     57.09 o 
  -9   2   4     3520.85     3531.94    228.99 o 
  -8   2   4      301.67      324.94     22.75 o 
  -7   2   4     2686.23     2751.90    106.10 o 
  -6   2   4      602.77      677.85     28.92 o 
  -5   2   4     2169.67     2311.40     88.62 o 
  -4   2   4      528.26      583.33     24.26 o 
  -3   2   4      391.78      474.01     24.74 o 
  -2   2   4      500.53      525.14     25.02 o 
  -1   2   4     4862.11     4820.88    150.92 o 
   0   2   4     1406.84     1271.67     39.48 o 
   1   2   4     3352.77     3270.26     93.14 o 
   2   2   4       40.64       49.69      4.73 o 
   3   2   4       42.07       42.22      5.00 o 
   4   2   4     1439.68     1370.09     46.40 o 
   5   2   4      639.66      671.00     24.74 o 
   6   2   4      210.91      247.77     15.08 o 
   7   2   4      875.90      784.02     35.23 o 
   8   2   4     1760.30     1745.68     70.80 o 
   9   2   4       27.29       20.22     13.71 o 
  10   2   4       21.71       29.61     16.11 o 
  11   2   4      699.31      756.53     77.52 o 
  12   2   4      116.26      147.91     27.14 o 
 -13   3   4       59.06      146.54     44.41 o 
 -12   3   4     1105.26      913.62    100.07 o 
 -11   3   4       85.77       86.98     15.49 o 
 -10   3   4      888.13      865.44     51.82 o 
  -9   3   4     2859.91     2839.91    151.33 o 
  -8   3   4      160.48      179.16     12.75 o 
  -7   3   4      142.84      158.39     11.38 o 
  -6   3   4      780.50      819.11     34.00 o 
  -5   3   4      258.44      249.21     12.95 o 
  -4   3   4      340.43      288.34     14.80 o 
  -3   3   4      871.50      884.08     37.76 o 
  -2   3   4     5226.33     5207.24    152.09 o 
  -1   3   4     2611.20     2410.17     71.83 o 
   0   3   4      134.51      199.31      9.32 o 
   1   3   4     2694.08     2675.62     85.74 o 
   2   3   4     2509.83     2334.09     71.42 o 
   3   3   4     2441.29     2611.06     85.67 o 
   4   3   4     6382.81     6634.08    213.36 o 
   5   3   4      260.06      306.64     15.28 o 
   6   3   4     1727.69     1668.03     60.73 o 
   7   3   4      121.43      142.49     11.72 o 
   8   3   4       32.70       22.14     13.71 o 
   9   3   4       20.84       10.08     26.87 o 
  10   3   4      877.50      941.66    109.66 o 
  11   3   4      366.64      344.89     50.17 o 
  12   3   4       38.89       37.22     21.52 o 
 -13   4   4       35.42       49.28     38.04 o 
 -12   4   4     3427.59     3403.91    323.09 o 
 -11   4   4      271.19      271.96     33.10 o 
 -10   4   4     5531.01     5350.62    282.52 o 
  -9   4   4      698.29      736.52     44.41 o 
  -8   4   4      209.32      265.11     22.69 o 
  -7   4   4      185.67      182.79     12.27 o 
  -6   4   4     2137.88     2048.56     75.26 o 
  -5   4   4      111.89      151.54     15.70 o 
  -4   4   4     3295.87     3274.37    132.28 o 
  -3   4   4      738.94      722.88     22.82 o 
  -2   4   4     4591.20     4597.17    141.67 o 
  -1   4   4      689.80      886.41     29.54 o 
   0   4   4     8450.96     9018.00    271.48 o 
   1   4   4     3810.78     4507.66    145.37 o 
   2   4   4    10671.21    10985.68    327.89 o 
   3   4   4      337.62      420.35     16.59 o 
   4   4   4    16500.18    17379.67    589.50 o 
   5   4   4     1422.74     1444.73     52.36 o 
   6   4   4      745.08      716.16     29.40 o 
   7   4   4      385.01      444.61     25.36 o 
   8   4   4       86.65       58.81     16.45 o 
   9   4   4      370.54      401.09     36.19 o 
  10   4   4     3114.64     3024.62    224.46 o 
  11   4   4      462.69      551.94     66.21 o 
 -13   5   4       32.91      110.21     41.26 o 
 -12   5   4     1114.32     1092.78    117.54 o 
 -11   5   4      359.76      372.23     62.03 o 
 -10   5   4      559.53      572.92     39.20 o 
  -9   5   4     1125.05     1204.57     69.16 o 
  -8   5   4      608.99      655.51     35.50 o 
  -7   5   4     1183.26     1202.10     70.60 o 
  -6   5   4     1151.32     1137.06     49.55 o 
  -5   5   4     1161.84     1182.36     45.99 o 
  -4   5   4    11331.79    11708.01    349.55 o 
  -3   5   4     2198.71     2763.21     82.11 o 
  -2   5   4    21598.55    22896.36    657.70 o 
  -1   5   4     1507.49     1425.95     46.95 o 
   0   5   4     1900.57     1894.82     59.83 o 
   1   5   4      492.49      775.45     27.35 o 
   2   5   4     5172.11     5199.36    167.23 o 
   3   5   4      420.29      431.52     18.44 o 
   4   5   4     2573.97     2407.22     85.13 o 
   5   5   4       12.22        4.25      5.55 o 
   6   5   4      811.19      784.84     37.22 o 
   7   5   4       67.05       85.67     13.84 o 
   8   5   4      501.22      525.90     34.34 o 
   9   5   4      575.41      619.66     48.05 o 
  10   5   4     2682.37     2714.96    204.18 o 
  11   5   4      124.56      141.19     38.11 o 
 -13   6   4      202.68      268.74     55.65 o 
 -12   6   4       70.47       84.10     34.34 o 
 -11   6   4       82.98       69.29     18.09 o 
 -10   6   4      679.41      785.87     91.29 o 
  -9   6   4     1889.63     1744.52    128.65 o 
  -8   6   4      272.86      336.46     56.89 o 
  -7   6   4     2466.70     2357.32    112.34 o 
  -6   6   4     1497.60     1559.05     67.37 o 
  -5   6   4      493.04      520.55     23.51 o 
  -4   6   4      284.71      355.10     12.61 o 
  -3   6   4     7804.24     8490.80    260.10 o 
  -2   6   4     1446.32     1624.99     53.05 o 
  -1   6   4     5622.21     5014.92    173.06 o 
   0   6   4      221.07      303.22     12.06 o 
   1   6   4     4495.32     4605.33    148.25 o 
   2   6   4      450.02      479.15     19.81 o 
   3   6   4     1488.98     1584.00     62.44 o 
   4   6   4      891.88      975.99     39.41 o 
   5   6   4      325.77      331.39     18.16 o 
   6   6   4      455.19      456.54     29.95 o 
   7   6   4       83.10       91.98     14.87 o 
   8   6   4      113.25      121.38     17.61 o 
   9   6   4      573.79      682.92     82.52 o 
  10   6   4       22.54        3.36     24.88 o 
 -13   7   4      205.53      340.91     63.74 o 
 -12   7   4     1068.48     1151.59    124.60 o 
 -11   7   4      368.60      463.53     66.21 o 
 -10   7   4      228.01      348.25     53.94 o 
  -9   7   4     1826.98     1853.02    182.38 o 
  -8   7   4       24.81       14.60      9.05 o 
  -7   7   4     1011.24     1083.67     54.97 o 
  -6   7   4      379.51      479.57     25.09 o 
  -5   7   4      439.17      453.52     19.40 o 
  -4   7   4      700.73      616.03     22.28 o 
  -3   7   4      727.73      728.43     25.50 o 
  -2   7   4     1356.71     1224.24     41.67 o 
  -1   7   4     1147.61     1084.90     37.63 o 
   0   7   4       71.32      126.04      7.74 o 
   1   7   4       36.61       34.82      5.07 o 
   2   7   4     2976.95     2865.40     99.45 o 
   3   7   4      363.09      452.22     23.92 o 
   4   7   4     1532.04     1427.05     61.82 o 
   5   7   4       11.24        2.26      8.77 o 
   6   7   4     1034.61     1138.57     58.67 o 
   7   7   4     1315.42     1214.99     63.74 o 
   8   7   4       77.36       81.01     20.22 o 
   9   7   4      145.35      221.11     48.53 o 
  10   7   4      252.65      328.58     51.95 o 
 -13   8   4     1141.62     1151.32    135.98 o 
 -12   8   4     2142.24     1872.28    190.47 o 
 -11   8   4      366.66      409.25     63.19 o 
 -10   8   4      229.97      245.64     46.20 o 
  -9   8   4     1419.71     1355.29     93.08 o 
  -8   8   4       29.76       11.10     11.79 o 
  -7   8   4     1192.73     1083.39     62.71 o 
  -6   8   4     2539.78     2524.22     97.19 o 
  -5   8   4      242.39      267.71     12.68 o 
  -4   8   4     3611.16     3276.84    113.02 o 
  -3   8   4     1018.48      906.43     33.17 o 
  -2   8   4     1221.32     1046.25     36.26 o 
  -1   8   4      403.71      489.23     19.40 o 
   0   8   4      776.41      745.77     25.84 o 
   1   8   4      469.93      423.57     16.65 o 
   2   8   4     4219.82     3859.15    124.40 o 
   3   8   4      280.21      320.83     19.33 o 
   4   8   4     2103.51     2040.61     97.74 o 
   5   8   4       69.93       71.90     16.59 o 
   6   8   4      608.51      606.77     38.31 o 
   7   8   4     1470.26     1289.49     67.03 o 
   8   8   4      304.66      315.62     63.33 o 
   9   8   4       44.73       62.23     30.84 o 
 -13   9   4     1413.74     1548.50    165.25 o 
 -12   9   4       88.53      110.42     43.93 o 
 -11   9   4      775.76      722.81     58.46 o 
 -10   9   4      319.15      451.19    136.87 o 
  -9   9   4      151.05      200.75     32.01 o 
  -8   9   4      141.16      173.75     23.65 o 
  -7   9   4      482.04      554.55     37.76 o 
  -6   9   4     1128.47     1158.72     57.44 o 
  -5   9   4      588.78      630.15     27.28 o 
  -4   9   4      643.11      563.18     19.60 o 
  -3   9   4      380.09      485.94     22.89 o 
  -2   9   4      814.14      779.49     30.71 o 
  -1   9   4     1249.76     1310.94     44.82 o 
   0   9   4     1117.43     1184.63     39.00 o 
   1   9   4     2426.60     2219.08     73.75 o 
   2   9   4     1476.72     1514.09     66.83 o 
   3   9   4       62.28       43.45     12.47 o 
   4   9   4     1123.93     1096.69     56.75 o 
   5   9   4       46.96       29.13     11.51 o 
   6   9   4       29.85       12.27     11.93 o 
   7   9   4      373.97      357.02     29.68 o 
   8   9   4      488.03      433.85     41.81 o 
   9   9   4      147.43      296.02     93.49 o 
 -13  10   4      618.38      600.40     90.40 o 
 -12  10   4     2509.72     2683.23    180.05 o 
 -11  10   4      320.68      400.75     41.33 o 
 -10  10   4     2835.26     2930.45    192.87 o 
  -9  10   4      255.51      314.25     86.22 o 
  -8  10   4      652.66      618.15     94.45 o 
  -7  10   4      815.35      864.55     45.72 o 
  -6  10   4       96.30      124.95     14.05 o 
  -5  10   4      291.40      320.35     27.48 o 
  -4  10   4     1408.73     1283.66     46.33 o 
  -3  10   4      701.47      718.97     30.71 o 
  -2  10   4     4402.74     4249.20    147.29 o 
  -1  10   4      338.25      292.11     14.67 o 
   0  10   4     2731.48     2862.18     89.03 o 
   1  10   4     1240.23     1226.98     54.42 o 
   2  10   4      501.22      629.12     33.65 o 
   3  10   4       96.06       97.46     17.34 o 
   4  10   4      354.83      378.95     28.10 o 
   5  10   4      217.40      265.04     26.46 o 
   6  10   4      564.70      496.98     35.16 o 
   7  10   4     1390.50     1278.32     82.73 o 
   8  10   4       58.91      101.16     24.40 o 
 -13  11   4       61.00       94.79     61.82 o 
 -12  11   4     1552.48     1738.69    122.75 o 
 -11  11   4      333.54      362.36     40.71 o 
 -10  11   4      521.08      575.59     52.30 o 
  -9  11   4       32.27       34.48     25.36 o 
  -8  11   4        7.68       -7.47     12.95 o 
  -7  11   4      484.82      478.68     34.82 o 
  -6  11   4     2514.80     2432.17    114.80 o 
  -5  11   4      513.60      587.38     34.48 o 
  -4  11   4     6871.80     6726.88    266.07 o 
  -3  11   4       92.26      118.57     10.21 o 
  -2  11   4     3229.15     3477.39    121.52 o 
  -1  11   4        1.15       10.21      6.03 o 
   0  11   4     1989.69     1996.60     77.45 o 
   1  11   4     1934.28     1809.77     87.66 o 
   2  11   4       76.78       96.50     13.78 o 
   3  11   4      123.47      117.89     16.31 o 
   4  11   4      368.94      426.04     31.25 o 
   5  11   4      604.04      587.65     48.87 o 
   6  11   4     1410.99     1381.81     72.79 o 
   7  11   4       77.43       61.75     25.91 o 
   8  11   4      255.52      235.43     55.38 o 
 -12  12   4       70.74       85.61     29.68 o 
 -11  12   4       68.42       79.44     68.26 o 
 -10  12   4       70.98       64.56     35.64 o 
  -9  12   4       52.98       71.90     21.25 o 
  -8  12   4       73.77       93.21     14.26 o 
  -7  12   4      160.07      188.76     21.11 o 
  -6  12   4     1278.49     1167.42     60.04 o 
  -5  12   4      985.25      882.57     47.09 o 
  -4  12   4     7509.80     7606.37    303.83 o 
  -3  12   4      732.56      703.89     34.95 o 
  -2  12   4     1440.13     1348.36     61.07 o 
  -1  12   4      180.70      203.22     17.68 o 
   0  12   4      209.44      266.89     17.75 o 
   1  12   4      650.99      586.14     33.24 o 
   2  12   4     1796.39     1671.32     75.05 o 
   3  12   4      135.23      156.13     19.53 o 
   4  12   4     2350.83     2228.40    109.53 o 
   5  12   4       10.86       19.88     14.12 o 
   6  12   4      263.54      273.06     34.48 o 
   7  12   4       77.46       66.76     20.36 o 
 -12  13   4        4.31       23.23     23.51 o 
 -11  13   4       55.57       32.83     21.86 o 
 -10  13   4       18.84       28.85     20.42 o 
  -9  13   4     1235.51     1118.07     83.48 o 
  -8  13   4      108.76      105.96     17.61 o 
  -7  13   4        7.06       17.82     12.61 o 
  -6  13   4      349.48      326.79     29.81 o 
  -5  13   4       79.34       90.81     14.74 o 
  -4  13   4       14.70       14.19      9.53 o 
  -3  13   4     1370.98     1318.14     66.76 o 
  -2  13   4       39.84       36.46     11.86 o 
  -1  13   4       53.76       60.59      9.94 o 
   0  13   4      440.84      506.50     44.21 o 
   1  13   4      174.94      203.08     18.99 o 
   2  13   4      485.18      452.01     32.62 o 
   3  13   4       11.73        4.39     12.34 o 
   4  13   4      411.27      364.08     31.32 o 
   5  13   4      900.79      923.15     58.19 o 
   6  13   4       82.85      102.19     22.82 o 
 -12  14   4       55.92       39.68     28.03 o 
 -11  14   4     1102.80     1027.53     83.34 o 
 -10  14   4      645.48      691.56     63.81 o 
  -9  14   4      878.47      858.11     70.25 o 
  -8  14   4       24.14       25.77     14.53 o 
  -7  14   4      181.48      258.80     27.55 o 
  -6  14   4      884.81      881.89     67.44 o 
  -5  14   4     1376.31     1252.62     64.63 o 
  -4  14   4     2675.23     2556.77    142.15 o 
  -3  14   4      433.37      518.09     48.05 o 
  -2  14   4      354.19      380.66     31.73 o 
  -1  14   4      156.35      155.79     21.59 o 
   0  14   4       85.39      102.05     15.01 o 
   1  14   4      175.51      178.54     17.41 o 
   2  14   4      771.71      773.32     43.32 o 
   3  14   4       25.77       34.13     13.64 o 
   4  14   4     2201.70     2163.50     96.85 o 
   5  14   4       44.74       55.24     18.51 o 
 -11  15   4      461.57      413.36     50.38 o 
 -10  15   4      771.77     1058.45     87.59 o 
  -9  15   4       72.52       60.11     21.52 o 
  -8  15   4        5.89       -6.03     13.57 o 
  -7  15   4      557.46      529.33     48.25 o 
  -6  15   4      653.42      819.38     56.75 o 
  -5  15   4     1219.64     1183.67     86.50 o 
  -4  15   4     1815.12     1813.13    126.52 o 
  -3  15   4      531.43      532.00     49.49 o 
  -2  15   4        9.58       28.51     14.26 o 
  -1  15   4       14.35       27.07     17.48 o 
   0  15   4      423.50      436.59     37.83 o 
   1  15   4       79.56       65.52     14.39 o 
   2  15   4     1623.66     1616.42     83.96 o 
   3  15   4      194.74      251.40     25.09 o 
   4  15   4     1773.16     1741.71     93.83 o 
   5  15   4       19.81       28.31     19.40 o 
 -11  16   4       35.99        7.40     26.25 o 
 -10  16   4       53.65       58.74     27.55 o 
  -9  16   4      175.33      140.44     25.98 o 
  -8  16   4       82.50       66.96     20.08 o 
  -7  16   4      196.96      240.23     29.40 o 
  -6  16   4      342.08      414.52     44.07 o 
  -5  16   4      620.33      638.23     76.01 o 
  -4  16   4      754.51      868.46     82.25 o 
  -3  16   4       23.81       47.43     23.92 o 
  -2  16   4       77.19       95.47     36.53 o 
  -1  16   4       36.46       41.81     22.21 o 
   0  16   4      110.37       59.49     25.09 o 
   1  16   4      471.02      307.94     40.44 o 
   2  16   4     1274.76     1369.47    104.38 o 
   3  16   4      215.45      238.58     29.13 o 
 -10  17   4       81.81       73.88     30.29 o 
  -9  17   4       51.72       22.48     17.82 o 
  -8  17   4      232.08      248.80     35.64 o 
  -7  17   4       20.60       41.74     22.07 o 
  -6  17   4       56.68       71.35     24.33 o 
  -5  17   4      211.59      220.76     41.81 o 
  -4  17   4      157.78      147.29     29.61 o 
  -3  17   4     1552.06     1511.01    165.32 o 
  -2  17   4      641.42      734.05    103.08 o 
  -1  17   4      407.21      364.70     48.11 o 
   0  17   4      103.64      113.02     45.17 o 
   1  17   4      382.60      448.79     50.92 o 
   2  17   4       98.57       98.49     28.99 o 
  -9  18   4       76.63       67.58     31.12 o 
  -8  18   4      159.54      182.66     33.10 o 
  -7  18   4       88.49      140.78     30.64 o 
  -6  18   4      646.79      777.64     91.57 o 
  -5  18   4      921.46      987.99     80.05 o 
  -4  18   4     1128.82     1234.59    148.25 o 
  -3  18   4      928.08     1065.03    132.83 o 
  -2  18   4       89.92      118.98     49.96 o 
  -1  18   4      459.21      390.81     76.08 o 
   0  18   4       60.49       98.97     32.62 o 
   1  18   4       87.12       58.74     43.32 o 
  -7  19   4       82.42       65.73     56.89 o 
  -6  19   4      606.48      616.78     61.00 o 
  -5  19   4      135.80      159.97     33.79 o 
  -4  19   4     1026.68     1128.97    141.19 o 
  -3  19   4       69.93       41.88     39.34 o 
  -2  19   4       70.89       56.82     41.60 o 
  -1  19   4      165.74      184.30     60.04 o 
   1 -21   5      133.07      177.31     40.37 o 
   2 -21   5        3.39      -23.65     29.20 o 
   3 -21   5      370.12      376.48     61.75 o 
   4 -21   5      139.53      193.96     60.25 o 
   5 -21   5      420.54      346.19     45.44 o 
   6 -21   5        0.08      -23.99     34.34 o 
   7 -21   5        4.05        7.88     35.78 o 
  -1 -20   5       11.18       27.69     23.51 o 
   0 -20   5      146.14      116.45     26.25 o 
   1 -20   5       50.76       57.37     25.02 o 
   2 -20   5      136.18      129.26     56.96 o 
   3 -20   5      331.32      386.15     46.54 o 
   4 -20   5        2.28       16.38     23.37 o 
   5 -20   5      312.41      316.17     40.99 o 
   6 -20   5       33.03       12.13     22.00 o 
   7 -20   5       92.42       47.84     30.91 o 
   8 -20   5       21.08       38.45     22.14 o 
   9 -20   5       17.32       21.11     22.14 o 
  -2 -19   5       45.69       61.75     20.77 o 
  -1 -19   5      588.71      676.14     48.73 o 
   0 -19   5       79.77      107.54     24.40 o 
   1 -19   5        0.66       41.19     19.12 o 
   2 -19   5       38.95       28.51     19.60 o 
   3 -19   5      517.95      443.24     47.98 o 
   4 -19   5       20.42       13.09     20.42 o 
   5 -19   5     1439.02     1446.92     90.95 o 
   6 -19   5       95.83       34.20     19.40 o 
   7 -19   5      497.43      509.79     45.44 o 
   8 -19   5       78.19       78.41     23.30 o 
   9 -19   5      108.40      126.11     35.98 o 
  10 -19   5        9.58       13.43     20.42 o 
  -4 -18   5       23.73       16.18     18.51 o 
  -3 -18   5      340.44      320.97     33.10 o 
  -2 -18   5        1.73       16.31     16.31 o 
  -1 -18   5        0.68      -11.79     15.63 o 
   0 -18   5       14.20       19.53     31.25 o 
   1 -18   5       64.86       30.77     22.62 o 
   2 -18   5      111.89      110.28     50.38 o 
   3 -18   5     1244.02     1160.29     64.29 o 
   4 -18   5        8.08      -10.69     17.82 o 
   5 -18   5      586.64      672.78     46.13 o 
   6 -18   5       31.09       39.96     15.28 o 
   7 -18   5       41.76        7.13     16.86 o 
   8 -18   5       60.85       50.86     20.84 o 
   9 -18   5      141.25       96.23     25.91 o 
  10 -18   5      213.93      227.62     33.17 o 
  11 -18   5      506.35      563.05     50.58 o 
  -5 -17   5       62.62       81.77     21.73 o 
  -4 -17   5        3.17       40.57     18.37 o 
  -3 -17   5        3.11       -6.24     15.01 o 
  -2 -17   5       64.58       65.04     17.89 o 
  -1 -17   5        3.50       42.84     16.31 o 
   0 -17   5       69.54       64.77     18.16 o 
   1 -17   5      179.78      215.07     44.14 o 
   2 -17   5        7.54       23.51     17.48 o 
   3 -17   5      304.42      362.23     29.27 o 
   4 -17   5       16.88       19.60     19.88 o 
   5 -17   5       11.58       18.03     14.26 o 
   6 -17   5       14.29       17.61     11.65 o 
   7 -17   5       83.05      130.50     21.38 o 
   8 -17   5       68.80      101.30     22.75 o 
   9 -17   5      580.30      564.55     54.56 o 
  10 -17   5      230.77      225.90     32.21 o 
  11 -17   5       93.20      101.64     34.54 o 
  -6 -16   5        0.87       14.46     17.89 o 
  -5 -16   5      241.58      257.71     38.72 o 
  -4 -16   5      265.63      317.27     41.05 o 
  -3 -16   5      710.42      836.24     63.40 o 
  -2 -16   5       26.78       29.95     15.08 o 
  -1 -16   5      826.73      950.77     56.41 o 
   0 -16   5       49.01       38.24     14.94 o 
   1 -16   5        5.94       11.38     13.37 o 
   2 -16   5      150.56      217.34     28.72 o 
   3 -16   5     1916.57     1851.92     84.65 o 
   4 -16   5      542.94      551.26     33.31 o 
   5 -16   5      999.16      912.46     56.89 o 
   6 -16   5       36.82       83.75     12.95 o 
   7 -16   5      133.54      150.10     21.32 o 
   8 -16   5      146.70      161.82     22.75 o 
   9 -16   5      113.21      103.63     22.89 o 
  10 -16   5       11.88        7.20     17.41 o 
  11 -16   5      540.20      496.98     44.82 o 
  12 -16   5       34.15       10.97     15.49 o 
  -6 -15   5       56.95      128.37     27.42 o 
  -5 -15   5      400.36      372.65     32.90 o 
  -4 -15   5      112.12      110.96     27.96 o 
  -3 -15   5      574.80      645.70     43.39 o 
  -2 -15   5       64.72       62.58     17.55 o 
  -1 -15   5     1588.93     1442.61     76.42 o 
   0 -15   5        0.82       -1.99     11.31 o 
   1 -15   5       21.55       14.12     13.23 o 
   2 -15   5       21.18        8.22     10.35 o 
   3 -15   5     3552.06     3300.69    143.86 o 
   4 -15   5      296.61      326.79     18.78 o 
   5 -15   5     2397.94     2399.13    103.36 o 
   6 -15   5        2.06       12.54      9.12 o 
   7 -15   5      776.47      757.56     48.59 o 
   8 -15   5       16.51        4.73     10.90 o 
   9 -15   5      393.76      415.62     30.64 o 
  10 -15   5      127.63      148.93     24.67 o 
  11 -15   5     1109.83     1074.83     80.46 o 
  12 -15   5       52.78       41.05     25.77 o 
  -7 -14   5      262.31      241.12     36.81 o 
  -6 -14   5        0.80      -10.28     17.96 o 
  -5 -14   5      741.51      737.07     47.50 o 
  -4 -14   5        9.92       13.30     12.95 o 
  -3 -14   5      338.23      362.50     29.20 o 
  -2 -14   5      162.31      134.88     18.37 o 
  -1 -14   5      100.01      134.54     17.68 o 
   0 -14   5      326.25      414.59     37.83 o 
   1 -14   5        2.27       -0.27      9.05 o 
   2 -14   5       90.76      117.61     15.70 o 
   3 -14   5       10.31       15.01      6.72 o 
   4 -14   5      467.83      456.33     20.97 o 
   5 -14   5      277.50      325.01     19.74 o 
   6 -14   5        9.95       16.04      7.81 o 
   7 -14   5        6.67       -9.18      9.18 o 
   8 -14   5      850.17      837.54     45.72 o 
   9 -14   5      718.29      738.99     48.80 o 
  10 -14   5       99.67       62.16     17.27 o 
  11 -14   5      265.06      295.27     27.96 o 
  12 -14   5      144.66      145.58     37.49 o 
  -8 -13   5       69.57       36.19     23.44 o 
  -7 -13   5        3.30        5.21     18.71 o 
  -6 -13   5       13.56       42.43     19.88 o 
  -5 -13   5        0.53        5.89     15.70 o 
  -4 -13   5       11.65       11.99     11.45 o 
  -3 -13   5        1.53       16.38     11.65 o 
  -2 -13   5      918.98      978.19     54.63 o 
  -1 -13   5     3205.69     3112.49    150.44 o 
   0 -13   5     1301.32     1297.37     67.65 o 
   1 -13   5      323.76      291.36     17.68 o 
   2 -13   5      892.59      881.00     34.89 o 
   3 -13   5      267.72      233.44     13.37 o 
   4 -13   5      738.06      672.78     26.87 o 
   5 -13   5       19.63       24.88      6.10 o 
   6 -13   5       88.84       88.42     21.59 o 
   7 -13   5      107.22       79.37     15.70 o 
   8 -13   5       31.10       31.32     11.17 o 
   9 -13   5        1.07       -5.41      9.73 o 
  10 -13   5       29.66       47.09     13.57 o 
  11 -13   5      550.32      538.92     41.05 o 
  12 -13   5       72.86       80.74     24.81 o 
  13 -13   5      234.46      241.26     36.94 o 
  -8 -12   5        4.69        3.50     18.99 o 
  -7 -12   5      112.99      146.74     43.45 o 
  -6 -12   5       20.98       18.57     16.93 o 
  -5 -12   5      396.58      391.01     38.45 o 
  -4 -12   5      120.11      140.02     22.69 o 
  -3 -12   5     1127.88     1316.29     67.78 o 
  -2 -12   5       51.31       32.42     11.17 o 
  -1 -12   5     3133.21     2968.49    143.18 o 
   0 -12   5      701.86      648.86     27.76 o 
   1 -12   5      138.38      139.48     13.23 o 
   2 -12   5      256.98      251.95     12.89 o 
   3 -12   5     2426.87     2193.17     73.20 o 
   4 -12   5        0.49       -0.82      5.35 o 
   5 -12   5     2613.98     2659.31     80.94 o 
   6 -12   5       19.96       27.69      7.95 o 
   7 -12   5      694.47      694.09     34.41 o 
   8 -12   5      188.83      156.61     27.96 o 
   9 -12   5       90.04      113.50     17.48 o 
  10 -12   5       80.32       75.94     14.05 o 
  11 -12   5     2768.41     2498.72    126.11 o 
  12 -12   5      774.11      783.95     59.49 o 
  13 -12   5      751.94      942.34     73.06 o 
  -9 -11   5      184.82      186.22     32.08 o 
  -8 -11   5      119.12       66.96     21.93 o 
  -7 -11   5       77.67       39.14     18.37 o 
  -6 -11   5      160.95      145.23     24.40 o 
  -5 -11   5      440.24      492.04     42.01 o 
  -4 -11   5      660.39      693.34     51.47 o 
  -3 -11   5      751.19      730.42     41.40 o 
  -2 -11   5      614.89      563.80     33.72 o 
  -1 -11   5       42.63       76.22     12.82 o 
   0 -11   5        0.70        4.46      4.52 o 
   1 -11   5      354.37      302.94     15.28 o 
   2 -11   5       19.48       15.42      5.21 o 
   3 -11   5     1631.62     1497.98     48.53 o 
   4 -11   5      282.70      291.43     14.39 o 
   5 -11   5     2474.81     2541.28     77.04 o 
   6 -11   5       29.63       31.19      7.81 o 
   7 -11   5      576.28      631.72     35.91 o 
   8 -11   5       55.29       66.14     14.32 o 
   9 -11   5      185.50      202.19     19.12 o 
  10 -11   5      116.94      118.44     20.08 o 
  11 -11   5      779.78      843.03     72.10 o 
  12 -11   5      227.09      267.44     30.77 o 
  13 -11   5      208.25      224.74     29.75 o 
  -9 -10   5      184.12      227.96     74.23 o 
  -8 -10   5      152.36      113.36     30.77 o 
  -7 -10   5      126.51      156.20     39.20 o 
  -6 -10   5       41.01       40.64     19.12 o 
  -5 -10   5        5.56        0.21     11.38 o 
  -4 -10   5      172.75      144.34     20.36 o 
  -3 -10   5        0.99       13.91      8.02 o 
  -2 -10   5        0.33        6.85      7.06 o 
  -1 -10   5      951.41      867.63     34.06 o 
   0 -10   5        2.20        7.68      4.52 o 
   1 -10   5       49.17       96.98      8.16 o 
   2 -10   5      531.43      478.20     18.09 o 
   3 -10   5      721.59      758.31     26.32 o 
   4 -10   5      889.37      927.54     28.99 o 
   5 -10   5       34.11       50.99      7.27 o 
   6 -10   5     1056.77     1090.25     43.11 o 
   7 -10   5     1674.80     1693.39     70.05 o 
   8 -10   5       38.64       29.95     12.34 o 
   9 -10   5      846.85      858.31     45.58 o 
  10 -10   5       48.39       70.18     12.75 o 
  11 -10   5      316.63      298.56     29.95 o 
  12 -10   5       37.30       35.43     16.31 o 
  13 -10   5       27.82       38.04     20.56 o 
 -10  -9   5       54.69       96.71     25.70 o 
  -9  -9   5     1502.03     1433.90     93.49 o 
  -8  -9   5       98.35       78.75     19.88 o 
  -7  -9   5        4.49       -1.10     16.45 o 
  -6  -9   5      259.15      246.53     26.94 o 
  -5  -9   5     1218.34     1143.78     72.58 o 
  -4  -9   5      619.36      669.83     47.02 o 
  -3  -9   5     2268.20     2210.24    113.02 o 
  -2  -9   5      229.74      213.98     14.39 o 
  -1  -9   5      657.28      591.28     24.19 o 
   0  -9   5        3.00       11.45      4.46 o 
   1  -9   5     1404.68     1508.61     54.56 o 
   2  -9   5      766.67      909.85     29.95 o 
   3  -9   5     1397.33     1346.10     46.47 o 
   4  -9   5     2572.77     2673.15     80.26 o 
   5  -9   5     4389.80     4450.16    137.97 o 
   6  -9   5       37.71       26.32      5.89 o 
   7  -9   5      648.24      588.41     29.95 o 
   8  -9   5      607.28      581.07     33.52 o 
   9  -9   5      154.58      220.28     19.19 o 
  10  -9   5      879.03      939.19     47.70 o 
  11  -9   5      906.95      998.27     61.62 o 
  12  -9   5        0.64       16.24     15.35 o 
  13  -9   5      150.26      139.00     25.43 o 
 -10  -8   5      130.88      141.74     33.45 o 
  -9  -8   5      118.33       99.31     20.08 o 
  -8  -8   5        0.18        5.28     14.32 o 
  -7  -8   5      186.14      139.96     20.97 o 
  -6  -8   5     1807.28     1790.51    107.67 o 
  -5  -8   5     1420.16     1377.49     84.51 o 
  -4  -8   5       21.20       26.94      7.06 o 
  -3  -8   5     2053.13     1887.56     74.57 o 
  -2  -8   5      104.85       72.65      6.58 o 
  -1  -8   5     1464.52     1255.22     50.31 o 
   0  -8   5     2886.61     2987.33     99.11 o 
   1  -8   5       16.02       -4.32      4.32 o 
   2  -8   5       89.00       78.89      6.24 o 
   3  -8   5     7610.38     7402.06    214.80 o 
   4  -8   5     2192.07     2095.16     66.62 o 
   5  -8   5     4150.46     3995.95    124.33 o 
   6  -8   5      226.80      214.80     12.34 o 
   7  -8   5        9.70        8.02      7.47 o 
   8  -8   5      465.13      465.93     26.04 o 
   9  -8   5      126.17      136.05     14.87 o 
  10  -8   5       11.36       -5.00     11.17 o 
  11  -8   5     1966.92     1957.20    104.32 o 
  12  -8   5       66.30       53.19     18.57 o 
  13  -8   5      440.68      440.36     47.29 o 
 -11  -7   5      218.64      226.45     32.14 o 
 -10  -7   5       21.80       -0.75     16.18 o 
  -9  -7   5       74.11       98.49     20.42 o 
  -8  -7   5       61.08       53.32     19.33 o 
  -7  -7   5      603.26      624.94     50.03 o 
  -6  -7   5      374.74      366.61     30.98 o 
  -5  -7   5     1932.81     1989.48     79.85 o 
  -4  -7   5        7.54       12.20      5.69 o 
  -3  -7   5      426.35      499.79     23.03 o 
  -2  -7   5      610.69      597.66     25.56 o 
  -1  -7   5     2952.59     3238.80    139.61 o 
   0  -7   5      898.78      924.59     32.49 o 
   1  -7   5     3055.69     2711.94     94.58 o 
   2  -7   5    15922.55    16320.26    557.77 o 
   3  -7   5     2300.83     2422.57     72.10 o 
   4  -7   5      926.16      922.12     31.46 o 
   5  -7   5      653.84      638.64     24.54 o 
   6  -7   5      553.11      610.34     24.26 o 
   7  -7   5        0.95       -5.96      6.65 o 
   8  -7   5      134.10      135.84     11.93 o 
   9  -7   5      146.26      152.70     13.64 o 
  10  -7   5      356.48      408.56     27.48 o 
  11  -7   5      170.31      163.05     18.71 o 
  12  -7   5        0.10       10.90     15.01 o 
  13  -7   5        0.31      -12.95     15.56 o 
 -11  -6   5      540.17      588.82     76.97 o 
 -10  -6   5        9.44       13.09     12.06 o 
  -9  -6   5      612.57      610.61     47.98 o 
  -8  -6   5      104.86       84.44     19.94 o 
  -7  -6   5      984.05      975.38     63.47 o 
  -6  -6   5      107.76       94.45      9.53 o 
  -5  -6   5      155.75      123.03      9.80 o 
  -4  -6   5       21.08        8.64      5.21 o 
  -3  -6   5      880.60      836.04     34.95 o 
  -2  -6   5     3238.35     3369.37    119.46 o 
  -1  -6   5     1150.75     1035.69     46.81 o 
   0  -6   5        1.37       -2.40      4.52 o 
   1  -6   5      347.03      302.74     15.22 o 
   2  -6   5       14.48       19.88      6.10 o 
   3  -6   5      750.71      718.42     24.61 o 
   4  -6   5        1.03        8.09      4.59 o 
   5  -6   5      720.00      684.02     24.33 o 
   6  -6   5       18.65        7.47      5.48 o 
   7  -6   5      235.61      266.14     20.84 o 
   8  -6   5      179.22      181.29     13.98 o 
   9  -6   5      421.16      416.10     22.41 o 
  10  -6   5      361.23      326.31     24.06 o 
  11  -6   5      271.37      272.30     34.75 o 
  12  -6   5        2.17        3.98     14.46 o 
  13  -6   5       86.73       85.67     20.97 o 
 -12  -5   5      265.64      270.25     35.16 o 
 -11  -5   5     1217.84     1258.03     86.43 o 
 -10  -5   5       60.75       77.79     18.71 o 
  -9  -5   5      844.04      848.99     58.40 o 
  -8  -5   5       91.16       92.46     15.97 o 
  -7  -5   5      786.98      852.69     46.20 o 
  -6  -5   5      391.81      399.92     25.36 o 
  -5  -5   5     4466.94     4395.53    187.04 o 
  -4  -5   5     1954.51     1920.39     96.43 o 
  -3  -5   5     3643.64     3588.35    174.64 o 
  -2  -5   5      134.92      116.04      8.91 o 
  -1  -5   5       82.57       41.60      9.46 o 
   0  -5   5      113.21       92.25      6.44 o 
   1  -5   5      886.18      841.66     34.20 o 
   2  -5   5     5319.73     5255.56    170.59 o 
   3  -5   5     4251.17     4058.60    116.72 o 
   4  -5   5      992.47      959.00     34.20 o 
   5  -5   5      852.10      715.13     24.67 o 
   6  -5   5     2083.02     2068.09     70.05 o 
   7  -5   5     1114.08     1124.38     43.52 o 
   8  -5   5      226.05      218.64     14.26 o 
   9  -5   5      230.12      227.48     18.57 o 
  10  -5   5      288.57      296.98     22.82 o 
  11  -5   5     1830.28     1688.11     78.20 o 
  12  -5   5       10.70       40.23     16.93 o 
  13  -5   5      370.44      379.43     40.85 o 
 -12  -4   5       49.71       31.53     23.65 o 
 -11  -4   5       38.23       55.38     16.72 o 
 -10  -4   5       43.81       52.84     16.45 o 
  -9  -4   5        8.37       12.34     12.13 o 
  -8  -4   5     1564.06     1561.66     70.12 o 
  -7  -4   5       44.46       40.64     11.24 o 
  -6  -4   5      140.62      152.16     15.35 o 
  -5  -4   5     3547.86     3385.89    158.32 o 
  -4  -4   5       29.72       20.01      6.51 o 
  -3  -4   5     1478.89     1449.60     72.86 o 
  -2  -4   5       97.64       78.75      9.46 o 
  -1  -4   5      962.25      955.84     43.04 o 
   0  -4   5     1066.91     1019.58     44.34 o 
   1  -4   5       61.68       58.81      7.06 o 
   2  -4   5      182.38      187.39     10.01 o 
   3  -4   5     4414.20     4224.12    121.18 o 
   4  -4   5     2241.21     2293.38     67.24 o 
   5  -4   5     3853.13     3710.49    113.50 o 
   6  -4   5      274.76      271.96     19.26 o 
   7  -4   5        3.55       11.17      6.17 o 
   8  -4   5       30.86       46.06      7.74 o 
   9  -4   5     1291.88     1247.54     57.98 o 
  10  -4   5      129.83      109.66     32.14 o 
  11  -4   5     1215.88     1141.31     56.34 o 
  12  -4   5       17.54       38.72     16.65 o 
  13  -4   5      349.78      350.10     33.93 o 
 -12  -3   5       17.40      -21.11     21.11 o 
 -11  -3   5      309.52      275.53     47.43 o 
 -10  -3   5       87.69       38.59     28.10 o 
  -9  -3   5      787.53      794.09     46.47 o 
  -8  -3   5        6.50        0.69      9.80 o 
  -7  -3   5      335.35      343.38     25.15 o 
  -6  -3   5        0.91        0.62      7.47 o 
  -5  -3   5      751.38      829.53     43.18 o 
  -4  -3   5      929.67     1095.73     54.42 o 
  -3  -3   5      228.53      274.36     18.71 o 
  -2  -3   5     1806.26     1877.83     92.73 o 
  -1  -3   5        6.26       17.61      9.12 o 
   0  -3   5     1318.35     1337.40     51.88 o 
   1  -3   5     1540.85     1558.71     51.61 o 
   2  -3   5    12925.35    13479.40    424.60 o 
   3  -3   5       31.26       25.63      4.93 o 
   4  -3   5        0.04        6.92      4.32 o 
   5  -3   5     1066.15     1355.84     46.81 o 
   6  -3   5       18.84       23.85      5.89 o 
   7  -3   5      461.26      524.25     22.14 o 
   8  -3   5      942.25      875.24     35.50 o 
   9  -3   5      272.36      293.69     21.11 o 
  10  -3   5      612.53      634.67     36.05 o 
  11  -3   5       11.22       -1.37     13.84 o 
  12  -3   5        4.98        8.43     14.80 o 
  13  -3   5      115.32      170.39     35.85 o 
 -12  -2   5      679.35      664.07     74.50 o 
 -11  -2   5      408.91      524.53     43.59 o 
 -10  -2   5      339.37      298.14     29.40 o 
  -9  -2   5     1266.42     1279.76     66.35 o 
  -8  -2   5      227.29      187.59     31.32 o 
  -7  -2   5       16.90       14.05     11.31 o 
  -6  -2   5       82.69       40.44     14.46 o 
  -5  -2   5     3872.52     3835.09    178.75 o 
  -4  -2   5      202.11      195.68     14.80 o 
  -3  -2   5     5014.08     4989.01    210.21 o 
  -2  -2   5      231.08      273.13     17.89 o 
  -1  -2   5      818.93      800.74     50.03 o 
   0  -2   5       20.75       11.38      4.52 o 
   1  -2   5     1473.64     1476.81     51.88 o 
   2  -2   5    40685.68    42034.05   1120.47 o 
   3  -2   5     1145.22     1069.75     31.87 o 
   4  -2   5     4005.78     4002.74    121.59 o 
   5  -2   5       94.88      197.25     10.97 o 
   6  -2   5      952.52      928.08     33.17 o 
   7  -2   5      350.25      317.27     15.63 o 
   8  -2   5       40.63       47.43      9.32 o 
   9  -2   5     1171.98     1129.25     48.18 o 
  10  -2   5        2.25        0.14      9.46 o 
  11  -2   5     1157.01     1096.76     54.28 o 
  12  -2   5      306.80      337.90     65.11 o 
  13  -2   5      676.59      667.23     54.63 o 
 -13  -1   5      487.05      557.43     61.41 o 
 -12  -1   5     1950.88     2014.36    152.09 o 
 -11  -1   5      397.51      441.25     47.15 o 
 -10  -1   5      473.76      445.43     36.53 o 
  -9  -1   5      114.88       99.04     13.64 o 
  -8  -1   5       76.25       98.56     17.48 o 
  -7  -1   5      101.32       65.73     14.87 o 
  -6  -1   5     1160.22     1103.96     56.61 o 
  -5  -1   5      338.49      365.04     23.30 o 
  -4  -1   5     1651.37      871.75     88.28 o 
  -2  -1   5    26521.82    27873.79   1322.25 o 
  -1  -1   5        0.40        0.00      6.03 o 
   0  -1   5      390.89      402.53     17.00 o 
   1  -1   5      778.40      730.56     21.93 o 
   2  -1   5     4668.02     4521.30    121.93 o 
   3  -1   5     4324.84     4012.33    121.66 o 
   4  -1   5       42.21       15.28      4.18 o 
   5  -1   5     2561.07     2450.33     81.29 o 
   6  -1   5       97.16      100.68      8.36 o 
   7  -1   5       44.32       36.33      6.58 o 
   8  -1   5       55.14       55.79      9.46 o 
   9  -1   5      737.62      740.36     35.23 o 
  10  -1   5      674.11      636.93     35.98 o 
  11  -1   5     1752.46     1766.66    106.10 o 
  12  -1   5     2043.61     1751.85    107.13 o 
 -13   0   5      103.72      188.14     36.87 o 
 -12   0   5       30.05       22.75     22.75 o 
 -11   0   5      608.21      618.91     65.11 o 
 -10   0   5        0.90        5.89     14.05 o 
  -9   0   5       21.47       13.78      9.12 o 
  -8   0   5       25.71       15.63     11.51 o 
  -7   0   5      781.92      760.44     47.15 o 
  -6   0   5      355.32      368.05     43.11 o 
  -5   0   5      306.75      488.75     28.44 o 
  -4   0   5     3197.51     3383.49    157.84 o 
  -3   0   5      111.90       89.99     13.98 o 
  -2   0   5    37067.98    39078.38   2177.20 o 
  -1   0   5     1166.27     1170.85     62.71 o 
   0   0   5      695.05      751.53     26.87 o 
   1   0   5       13.95       12.27      4.46 o 
   2   0   5     2215.73     2537.65     72.45 o 
   3   0   5      503.57      516.65     18.03 o 
   4   0   5        0.35        2.12      3.77 o 
   5   0   5     1337.03     1242.27     43.18 o 
   6   0   5      111.25      119.19      8.98 o 
   7   0   5      556.30      485.80     23.71 o 
   8   0   5      172.31      209.80     23.37 o 
   9   0   5     1036.58      968.45     42.97 o 
  10   0   5      226.97      237.42     25.98 o 
  11   0   5      456.30      437.83     38.93 o 
  12   0   5      148.43      164.90     27.76 o 
 -13   1   5       95.65      149.35     34.89 o 
 -12   1   5      364.02      393.96     46.20 o 
 -11   1   5      200.55      191.43     29.06 o 
 -10   1   5      857.91      711.30     60.52 o 
  -9   1   5      382.69      385.74     29.33 o 
  -8   1   5      769.25      718.97     39.82 o 
  -7   1   5      114.69      142.56     15.01 o 
  -6   1   5      145.34      161.75     14.87 o 
  -5   1   5     2101.19     2357.12    111.58 o 
  -4   1   5      512.67      516.78     27.83 o 
  -3   1   5      710.50      756.12     38.11 o 
  -2   1   5      354.39      425.35     30.64 o 
  -1   1   5      223.39      262.02     10.76 o 
   0   1   5        8.25        6.24      3.29 o 
   1   1   5      645.45      671.47     19.67 o 
   2   1   5       95.62      121.66      6.44 o 
   3   1   5       73.89       54.01      5.35 o 
   4   1   5     1144.36     1370.23     50.17 o 
   5   1   5     2096.15     1996.40     72.24 o 
   6   1   5      234.83      239.06     13.98 o 
   7   1   5       32.63       20.77      8.36 o 
   8   1   5       61.68       69.70     12.54 o 
   9   1   5       85.28      122.14     17.41 o 
  10   1   5      101.66       98.56     20.63 o 
  11   1   5      103.24      141.81     24.26 o 
  12   1   5      233.31      215.35     51.40 o 
 -13   2   5      125.27      190.95     45.10 o 
 -12   2   5        6.55       -8.36     12.27 o 
 -11   2   5     1411.09     1363.72     77.79 o 
 -10   2   5     1490.54     1383.39    103.63 o 
  -9   2   5      890.59      908.21     70.87 o 
  -8   2   5      279.65      268.47     20.36 o 
  -7   2   5      235.06      284.50     17.48 o 
  -6   2   5     2195.20     2078.78     89.31 o 
  -5   2   5     3359.01     3331.40    139.13 o 
  -4   2   5     4391.08     4377.99    151.95 o 
  -3   2   5     6576.38     6078.23    279.36 o 
  -2   2   5     3187.36     3353.95    150.85 o 
  -1   2   5       94.99       93.62      6.85 o 
   0   2   5       53.27       52.16      4.66 o 
   1   2   5     1065.96      953.10     28.65 o 
   2   2   5       40.01       71.76      6.10 o 
   3   2   5     4056.67     4030.77    130.29 o 
   4   2   5      898.59      872.71     33.79 o 
   5   2   5     7151.09     6819.34    236.73 o 
   6   2   5      755.91      780.25     34.06 o 
   7   2   5      788.30      779.90     35.23 o 
   8   2   5        2.99        0.55     11.45 o 
   9   2   5      635.87      621.24     45.78 o 
  10   2   5       32.96       21.73     12.68 o 
  11   2   5     1286.63     1220.68     80.12 o 
  12   2   5      146.54      127.14     27.96 o 
 -13   3   5       95.15      145.17     42.43 o 
 -12   3   5      185.23      232.21     44.62 o 
 -11   3   5      112.88      125.91     17.20 o 
 -10   3   5      147.49      160.31     17.00 o 
  -9   3   5      200.60      229.81     27.83 o 
  -8   3   5      240.99      236.46     22.69 o 
  -7   3   5     1019.83      993.61     44.62 o 
  -6   3   5     1751.09     1844.17     72.38 o 
  -5   3   5      258.38      200.06     23.51 o 
  -4   3   5      423.61      430.90     20.56 o 
  -3   3   5     1784.22     1758.84     78.27 o 
  -2   3   5     2797.44     3002.82     88.69 o 
  -1   3   5      591.70      657.42     20.42 o 
   0   3   5      147.11      157.43      9.25 o 
   1   3   5      168.10      144.27      7.68 o 
   2   3   5     2024.45     1943.01     64.15 o 
   3   3   5     2293.74     2191.26     72.17 o 
   4   3   5      948.51      949.95     36.46 o 
   5   3   5     3514.55     3414.40    120.90 o 
   6   3   5       26.96       42.22      8.77 o 
   7   3   5     3840.80     3742.97    153.32 o 
   8   3   5       79.12       80.60     17.20 o 
   9   3   5      409.16      416.37     43.32 o 
  10   3   5       17.32       43.18     24.13 o 
  11   3   5     1383.60     1314.71     84.51 o 
 -13   4   5      138.87      132.69     43.11 o 
 -12   4   5       50.81        7.74     29.27 o 
 -11   4   5       29.47       13.02     13.37 o 
 -10   4   5      610.27      504.45     34.82 o 
  -9   4   5       75.25       69.77     11.58 o 
  -8   4   5        1.02        9.80      6.99 o 
  -7   4   5       59.11       78.34      8.02 o 
  -6   4   5      963.22     1030.96     39.96 o 
  -5   4   5       84.32      101.92      8.84 o 
  -4   4   5      276.34      292.87     15.76 o 
  -3   4   5      157.38      151.47      8.98 o 
  -2   4   5     7869.97     8092.52    247.90 o 
  -1   4   5     1686.78     1589.07     48.32 o 
   0   4   5      165.37      176.08      8.02 o 
   1   4   5     1311.39     1355.29     45.92 o 
   2   4   5     2555.90     2583.09     85.13 o 
   3   4   5      250.85      281.90     12.82 o 
   4   4   5       16.08       15.70      5.76 o 
   5   4   5      188.11      268.95     16.11 o 
   6   4   5      341.50      350.10     22.07 o 
   7   4   5      555.37      549.27     41.33 o 
   8   4   5      488.13      600.74     56.68 o 
   9   4   5      189.13      138.38     23.44 o 
  10   4   5       66.53       67.44     27.28 o 
  11   4   5       11.55       15.28     27.00 o 
 -13   5   5      145.60      192.25     47.84 o 
 -12   5   5      365.93      440.64     64.22 o 
 -11   5   5      806.91      730.01     53.60 o 
 -10   5   5      839.00      757.29     53.46 o 
  -9   5   5       95.66       95.13     13.71 o 
  -8   5   5       25.07       22.28     13.16 o 
  -7   5   5        0.81        8.84      8.64 o 
  -6   5   5      975.21      920.61     41.33 o 
  -5   5   5     2402.65     2427.58     90.68 o 
  -4   5   5     4191.98     4093.07    138.04 o 
  -3   5   5     4779.16     5024.92    147.63 o 
  -2   5   5     8841.36     9360.21    286.36 o 
  -1   5   5     1881.41     1729.44     52.91 o 
   0   5   5     6536.30     6918.52    211.79 o 
   1   5   5      599.54      544.54     20.63 o 
   2   5   5      262.63      290.26     13.50 o 
   3   5   5      671.86      569.76     20.22 o 
   4   5   5      248.60      199.45     11.99 o 
   5   5   5     1142.93     1091.69     44.07 o 
   6   5   5     1640.99     1695.92     81.70 o 
   7   5   5      504.17      553.38     42.15 o 
   8   5   5      323.19      303.28     31.12 o 
   9   5   5      168.88      174.71     26.18 o 
  10   5   5       10.05       22.48     23.51 o 
  11   5   5      480.86      521.24    126.32 o 
 -13   6   5      482.73      470.04     73.34 o 
 -12   6   5      444.46      503.76     72.65 o 
 -11   6   5     1046.05     1046.73    111.99 o 
 -10   6   5      475.47      433.51     58.67 o 
  -9   6   5       77.67       59.35     24.61 o 
  -8   6   5      178.91      207.81     22.07 o 
  -7   6   5       48.82       44.89      7.74 o 
  -6   6   5      450.88      463.87     21.04 o 
  -5   6   5     2585.05     2588.23     90.33 o 
  -4   6   5     4753.55     4688.19    148.32 o 
  -3   6   5     4190.25     4098.83    127.62 o 
  -2   6   5      311.79      385.87     14.19 o 
  -1   6   5        1.36       25.50      4.93 o 
   0   6   5      767.10      888.40     30.09 o 
   1   6   5     2176.37     2102.63     66.62 o 
   2   6   5      560.32      454.14     17.41 o 
   3   6   5     2333.31     2275.08     86.98 o 
   4   6   5      246.26      274.64     15.70 o 
   5   6   5      854.45      767.09     42.49 o 
   6   6   5     1009.90     1039.67     54.08 o 
   7   6   5      121.72       98.63     19.88 o 
   8   6   5        3.24       17.55     15.90 o 
   9   6   5      728.32      800.88    224.74 o 
  10   6   5      299.96      305.55     98.15 o 
 -13   7   5       18.05        4.39     37.63 o 
 -12   7   5        0.76       27.69     30.29 o 
 -11   7   5      522.20      476.48     68.20 o 
 -10   7   5      301.14      319.46     51.54 o 
  -9   7   5      417.01      379.57     55.31 o 
  -8   7   5      565.51      575.11     69.57 o 
  -7   7   5      860.38      861.60     50.17 o 
  -6   7   5       41.66       47.98     10.49 o 
  -5   7   5     1401.10     1522.86     54.90 o 
  -4   7   5      195.28      221.31     10.42 o 
  -3   7   5        0.43        5.00      3.63 o 
  -2   7   5      525.99      502.73     18.16 o 
  -1   7   5     1566.90     1845.55     61.14 o 
   0   7   5      369.80      305.13     13.71 o 
   1   7   5       62.72       33.38      4.93 o 
   2   7   5      650.34      544.40     22.55 o 
   3   7   5      230.86      243.45     16.52 o 
   4   7   5      591.98      662.43     38.24 o 
   5   7   5     1117.47      992.58     52.23 o 
   6   7   5        0.37       -2.60      9.87 o 
   7   7   5       53.71       25.50     16.18 o 
   8   7   5      354.85      393.07     83.07 o 
   9   7   5      406.14      410.20     55.38 o 
  10   7   5        0.78        7.20     26.80 o 
 -13   8   5      126.51      196.91     53.80 o 
 -12   8   5      863.58      913.28    111.31 o 
 -11   8   5       53.30      111.44     38.18 o 
 -10   8   5       20.76       42.22     26.52 o 
  -9   8   5      392.64      435.15     38.24 o 
  -8   8   5      437.51      455.78     38.45 o 
  -7   8   5      923.18      959.48     56.20 o 
  -6   8   5      584.00      543.38     36.53 o 
  -5   8   5      623.69      690.73     28.72 o 
  -4   8   5     2204.13     2165.28     80.33 o 
  -3   8   5      726.96      801.49     28.10 o 
  -2   8   5     1233.60     1203.34     44.48 o 
  -1   8   5        1.25       14.60      5.69 o 
   0   8   5      452.56      453.04     18.99 o 
   1   8   5        0.39       13.30      4.87 o 
   2   8   5      699.93      674.08     26.39 o 
   3   8   5      253.03      216.99     18.92 o 
   4   8   5       39.39       21.80     10.90 o 
   5   8   5      312.49      403.76     28.85 o 
   6   8   5      579.48      682.65     41.60 o 
   7   8   5       11.65        6.92     15.49 o 
   8   8   5      943.36      982.30    175.12 o 
   9   8   5       11.59        2.06     25.36 o 
 -13   9   5      263.51      296.43     65.18 o 
 -12   9   5     1883.09     1663.71    173.33 o 
 -11   9   5     1305.14     1268.24    136.53 o 
 -10   9   5     1133.52     1180.03     84.37 o 
  -9   9   5       33.10       45.51     15.49 o 
  -8   9   5        2.52       17.82     12.68 o 
  -7   9   5       69.41       95.20     15.56 o 
  -6   9   5        2.67        8.64      7.54 o 
  -5   9   5     2028.54     2011.61     84.99 o 
  -4   9   5      401.11      410.34     22.75 o 
  -3   9   5     1755.54     1451.04     55.24 o 
  -2   9   5      200.35      200.82     12.34 o 
  -1   9   5      452.65      457.70     20.90 o 
   0   9   5      286.47      241.81     12.34 o 
   1   9   5       31.77       18.85      5.76 o 
   2   9   5      482.62      513.22     29.13 o 
   3   9   5     1310.25     1406.55     69.29 o 
   4   9   5      283.55      318.09     25.22 o 
   5   9   5      721.44      644.13     39.75 o 
   6   9   5      295.00      298.76     26.39 o 
   7   9   5       16.10       54.15     19.94 o 
   8   9   5      141.19      140.78     81.22 o 
   9   9   5      623.25      632.27     73.41 o 
 -13  10   5      164.68      255.17     62.10 o 
 -12  10   5     1054.93      952.48    118.44 o 
 -11  10   5     2342.44     2316.41    156.34 o 
 -10  10   5       20.99       35.16     30.02 o 
  -9  10   5        3.60       25.36     15.42 o 
  -8  10   5      203.79      283.34     31.19 o 
  -7  10   5      398.78      381.49     32.97 o 
  -6  10   5     1598.74     1468.24     71.90 o 
  -5  10   5      500.91      523.36     31.73 o 
  -4  10   5      730.56      704.24     34.68 o 
  -3  10   5      775.02      733.16     30.77 o 
  -2  10   5      161.32      180.33     12.41 o 
  -1  10   5       62.27       63.06      8.16 o 
   0  10   5     2517.40     2545.60     79.78 o 
   1  10   5      818.92      836.17     39.68 o 
   2  10   5      513.71      562.64     37.22 o 
   3  10   5        6.82        9.53      9.87 o 
   4  10   5       45.25       62.71     16.52 o 
   5  10   5       13.22        6.37     11.99 o 
   6  10   5      282.96      271.41     26.39 o 
   7  10   5       27.30        3.43     23.30 o 
   8  10   5      862.50      857.22     87.18 o 
 -13  11   5        0.61       10.62     23.17 o 
 -12  11   5      283.97      351.81     57.16 o 
 -11  11   5        1.52       34.27     19.74 o 
 -10  11   5      197.57      258.87     36.87 o 
  -9  11   5       94.81       95.13     22.07 o 
  -8  11   5      158.90      179.85     39.75 o 
  -7  11   5       86.95       66.55     12.95 o 
  -6  11   5       18.35       19.19     10.21 o 
  -5  11   5       70.80       79.51     13.16 o 
  -4  11   5      700.24      629.26     35.64 o 
  -3  11   5       50.10       87.46     20.77 o 
  -2  11   5       28.18       26.80      8.29 o 
  -1  11   5       14.07        5.96      6.58 o 
   0  11   5      167.07      160.38     17.55 o 
   1  11   5     1166.63     1180.31     54.83 o 
   2  11   5      291.82      269.08     31.94 o 
   3  11   5       23.91        0.48     11.45 o 
   4  11   5        1.63       -5.35     11.58 o 
   5  11   5       27.56       32.69     14.67 o 
   6  11   5      515.65      562.09     66.00 o 
   7  11   5       16.44       16.72     26.39 o 
 -12  12   5     1011.76     1086.68     86.43 o 
 -11  12   5      631.68      655.44     59.63 o 
 -10  12   5      549.92      592.31     55.17 o 
  -9  12   5      155.65      114.05     25.50 o 
  -8  12   5      629.76      589.02     52.43 o 
  -7  12   5       73.87       52.23     13.78 o 
  -6  12   5      439.48      433.30     29.47 o 
  -5  12   5     2117.10     1927.52     92.66 o 
  -4  12   5       24.02       27.62     11.51 o 
  -3  12   5     2725.39     2815.23    130.98 o 
  -2  12   5      662.71      726.85     51.13 o 
  -1  12   5      379.30      407.39     24.88 o 
   0  12   5        4.89        3.36      8.70 o 
   1  12   5      708.04      616.99     34.82 o 
   2  12   5      124.19       69.84     23.92 o 
   3  12   5      301.37      341.60     28.65 o 
   4  12   5      735.62      773.12     47.77 o 
   5  12   5      388.41      430.63     34.20 o 
   6  12   5      261.73      331.32     51.54 o 
   7  12   5       78.88       76.56     34.27 o 
 -12  13   5      116.38      170.11     34.20 o 
 -11  13   5      248.82      232.83     37.22 o 
 -10  13   5      550.46      714.31     64.29 o 
  -9  13   5      176.89      258.60     63.47 o 
  -8  13   5       37.62       35.37     12.34 o 
  -7  13   5      132.01      132.07     19.40 o 
  -6  13   5      281.23      400.54     56.82 o 
  -5  13   5     1784.52     1768.37     99.11 o 
  -4  13   5       49.02       70.12     16.65 o 
  -3  13   5     4084.18     3873.06    181.63 o 
  -2  13   5      105.36      129.74     44.69 o 
  -1  13   5        0.06        9.66     14.87 o 
   0  13   5       34.65       53.73     14.53 o 
   1  13   5     1470.82     1254.95     58.74 o 
   2  13   5        6.87       17.82     11.45 o 
   3  13   5      945.47      971.13     79.03 o 
   4  13   5      420.31      463.73     35.98 o 
   5  13   5      656.29      651.87     72.86 o 
   6  13   5        0.63       26.32     22.89 o 
 -11  14   5       21.16       26.39     24.67 o 
 -10  14   5        3.69      -12.61     21.32 o 
  -9  14   5        0.31        3.77     19.05 o 
  -8  14   5      515.00      482.65     37.49 o 
  -7  14   5       25.60       55.52     16.52 o 
  -6  14   5        8.44        5.14     13.50 o 
  -5  14   5      154.88      133.45     18.64 o 
  -4  14   5        3.67       23.85     14.46 o 
  -3  14   5       98.34      177.04     40.03 o 
  -2  14   5      877.40      883.33     57.16 o 
  -1  14   5       54.14       31.05     14.19 o 
   0  14   5      258.94      216.72     51.06 o 
   1  14   5      433.12      441.53     44.76 o 
   2  14   5      511.90      510.07     50.79 o 
   3  14   5      158.35      161.07     22.96 o 
   4  14   5       43.90       25.91     21.38 o 
   5  14   5      169.76      120.97     34.75 o 
 -11  15   5      297.66      378.47     49.62 o 
 -10  15   5     1109.65     1284.76     99.52 o 
  -9  15   5      228.16      288.00     40.64 o 
  -8  15   5      594.57      537.69     61.00 o 
  -7  15   5        3.00       -1.64     20.08 o 
  -6  15   5      155.79      137.69     22.96 o 
  -5  15   5      119.82      127.21     25.98 o 
  -4  15   5       12.96       -7.40     15.90 o 
  -3  15   5       94.05      107.06     25.22 o 
  -2  15   5      159.07      223.09     25.50 o 
  -1  15   5        1.75       27.90     19.26 o 
   0  15   5        4.29       20.15     29.47 o 
   1  15   5      319.58      240.78     39.41 o 
   2  15   5        1.89        3.77     18.37 o 
   3  15   5        0.13        2.67     16.86 o 
   4  15   5      299.15      324.74     41.95 o 
 -10  16   5      219.64      227.07     40.37 o 
  -9  16   5       24.65       19.88     15.08 o 
  -8  16   5        1.37       20.63     16.65 o 
  -7  16   5       39.13       41.26     18.51 o 
  -6  16   5      382.86      357.09     41.26 o 
  -5  16   5      372.29      354.28     41.33 o 
  -4  16   5      876.02      839.81     68.95 o 
  -3  16   5      153.49      125.29     47.43 o 
  -2  16   5      329.24      259.56     57.64 o 
  -1  16   5        0.22       13.37     21.04 o 
   0  16   5      170.52      167.65     67.37 o 
   1  16   5      264.38      238.45     40.51 o 
   2  16   5       15.58      -28.44     28.44 o 
   3  16   5      506.62      359.07     72.58 o 
  -9  17   5      268.66      241.39     28.51 o 
  -8  17   5      122.57       66.83     43.66 o 
  -7  17   5      350.07      376.83     43.93 o 
  -6  17   5      600.37      610.06    128.99 o 
  -5  17   5      227.83      282.38     64.97 o 
  -4  17   5      349.83      404.10     45.65 o 
  -3  17   5      447.67      392.73     70.39 o 
  -2  17   5        4.48       -2.06     30.23 o 
  -1  17   5       97.37       93.83     44.82 o 
   0  17   5        3.93       14.26     23.71 o 
   1  17   5       62.05       91.57     43.45 o 
   2  17   5      123.34      168.61     53.87 o 
  -8  18   5      171.50      113.16     31.53 o 
  -7  18   5        9.16       -5.83     20.97 o 
  -6  18   5      259.14      221.52     35.98 o 
  -5  18   5        3.75       17.13     22.55 o 
  -4  18   5      141.96      193.69     35.37 o 
  -3  18   5      171.61      227.89     58.33 o 
  -2  18   5       97.86       65.66     44.41 o 
  -1  18   5       15.30       -9.73     34.82 o 
   0  18   5      175.61      200.13     56.89 o 
  -6  19   5      163.09      157.37     35.43 o 
  -5  19   5      503.24      582.79     59.42 o 
  -4  19   5      608.15      654.61     97.39 o 
  -3  19   5       19.90       64.36     45.92 o 
  -2  19   5       11.67       48.25     47.63 o 
   1 -21   6      236.22      186.97     31.12 o 
   2 -21   6      449.37      440.91     67.58 o 
   3 -21   6     1241.83     1345.21    137.15 o 
   4 -21   6      426.02      395.95     48.53 o 
   5 -21   6      385.72      398.55     47.91 o 
   6 -21   6      346.96      261.20     39.07 o 
   7 -21   6      109.28      119.12     48.18 o 
  -1 -20   6      257.77      303.97     36.87 o 
   0 -20   6      372.98      521.24     47.36 o 
   1 -20   6       31.57       48.87     25.91 o 
   2 -20   6     1682.92     1648.56    136.87 o 
   3 -20   6     2157.99     2607.29    242.35 o 
   4 -20   6     1210.53     1251.45     97.87 o 
   5 -20   6     1202.53     1110.60     88.07 o 
   6 -20   6      321.46      322.61     71.14 o 
   7 -20   6       19.33        4.46     34.13 o 
   8 -20   6       30.71       49.28     31.60 o 
   9 -20   6      123.75      162.23     30.43 o 
  -3 -19   6       89.91       65.73     23.71 o 
  -2 -19   6       46.93       55.38     27.62 o 
  -1 -19   6      136.33      106.44     22.14 o 
   0 -19   6      316.45      261.34     35.09 o 
   1 -19   6      322.46      307.53     40.30 o 
   2 -19   6      331.76      253.11     30.77 o 
   3 -19   6      211.05      216.93     33.58 o 
   4 -19   6      117.12       83.48     25.56 o 
   5 -19   6       16.05       28.10     17.68 o 
   6 -19   6       29.15       33.79     17.75 o 
   7 -19   6      238.04      264.70     46.20 o 
   8 -19   6      605.34      778.94     60.31 o 
   9 -19   6      131.41      176.83     30.91 o 
  10 -19   6      249.39      239.27     34.27 o 
  -4 -18   6     2003.56     2416.06    125.15 o 
  -3 -18   6      625.32      608.69     46.20 o 
  -2 -18   6      718.34      778.12     52.84 o 
  -1 -18   6      140.17      146.40     28.72 o 
   0 -18   6      159.90      241.46     34.34 o 
   1 -18   6       83.31       79.85     20.63 o 
   2 -18   6       10.88        7.47     15.63 o 
   3 -18   6      974.56     1006.90     58.67 o 
   4 -18   6     1568.43     1490.24    108.22 o 
   5 -18   6     2020.67     1765.70    107.13 o 
   6 -18   6       56.64       66.00     18.44 o 
   7 -18   6      968.17      930.35     58.67 o 
   8 -18   6      396.75      425.49     44.14 o 
   9 -18   6      331.28      400.27     45.37 o 
  10 -18   6      218.45      234.40     33.04 o 
  11 -18   6     1151.22     1259.68     87.18 o 
  -5 -17   6      310.35      363.05     34.68 o 
  -4 -17   6     1179.24     1199.22     70.87 o 
  -3 -17   6      653.86      671.34     46.74 o 
  -2 -17   6      167.62      200.13     24.88 o 
  -1 -17   6       54.85       51.82     16.72 o 
   0 -17   6       11.09       20.08     15.83 o 
   1 -17   6      297.45      283.27     30.71 o 
   2 -17   6      513.55      449.07     42.49 o 
   3 -17   6     3330.93     3422.76    163.47 o 
   4 -17   6     1103.33     1073.80     53.25 o 
   5 -17   6     2362.13     2066.10    124.40 o 
   6 -17   6      624.82      545.71     36.87 o 
   7 -17   6      945.73     1001.15     60.45 o 
   8 -17   6       97.12       83.62     18.99 o 
   9 -17   6      101.54       91.36     23.51 o 
  10 -17   6      808.80      884.49     81.70 o 
  11 -17   6      520.54      602.18     69.43 o 
  -6 -16   6      201.15      140.92     37.01 o 
  -5 -16   6      167.37      185.40     25.56 o 
  -4 -16   6      754.72      744.06     56.48 o 
  -3 -16   6       18.72       10.90     15.56 o 
  -2 -16   6       30.25       16.04     14.87 o 
  -1 -16   6      377.31      414.45     33.38 o 
   0 -16   6      196.11      173.13     31.25 o 
   1 -16   6        9.70        7.95     13.84 o 
   2 -16   6       73.68       93.01     19.05 o 
   3 -16   6      425.72      443.58     29.47 o 
   4 -16   6     1344.79     1330.41     63.74 o 
   5 -16   6      116.28      105.96     16.45 o 
   6 -16   6     1627.11     1525.40     69.50 o 
   7 -16   6      162.02      170.25     19.81 o 
   8 -16   6      501.62      478.26     37.97 o 
   9 -16   6      601.64      602.46     44.00 o 
  10 -16   6      392.45      409.38     39.75 o 
  11 -16   6      419.18      440.50     42.43 o 
  12 -16   6      569.30      698.21     54.76 o 
  -6 -15   6      101.05      143.25     37.22 o 
  -5 -15   6       42.03       38.79     21.32 o 
  -4 -15   6      246.05      217.34     24.67 o 
  -3 -15   6       54.21       46.74     15.76 o 
  -2 -15   6      550.93      619.25     41.26 o 
  -1 -15   6      172.21      121.93     18.44 o 
   0 -15   6      159.39      156.06     19.94 o 
   1 -15   6      107.07      131.94     19.60 o 
   2 -15   6      554.72      602.46     43.04 o 
   3 -15   6     1350.73     1359.67     64.15 o 
   4 -15   6     2630.33     2507.15     90.68 o 
   5 -15   6     1095.85     1189.01     47.50 o 
   6 -15   6       54.47       62.30     11.58 o 
   7 -15   6      258.60      265.52     22.89 o 
   8 -15   6      174.22      215.07     27.35 o 
   9 -15   6       38.97       16.59     17.61 o 
  10 -15   6      114.55      113.98     18.37 o 
  11 -15   6      209.08      208.02     25.43 o 
  12 -15   6     1600.15     1482.77     82.04 o 
  -7 -14   6       25.67       33.86     21.80 o 
  -6 -14   6      225.13      205.34     32.42 o 
  -5 -14   6      890.65      882.92     67.24 o 
  -4 -14   6     1040.91     1158.44     64.43 o 
  -3 -14   6     3191.26     2801.94    138.45 o 
  -2 -14   6       65.81      105.28     16.52 o 
  -1 -14   6     4270.41     4496.08    215.07 o 
   0 -14   6       39.61       34.20     13.78 o 
   1 -14   6      967.14      933.16     45.78 o 
   2 -14   6      414.92      407.26     26.04 o 
   3 -14   6     3358.48     3541.26    135.57 o 
   4 -14   6     1241.92     1148.92     41.53 o 
   5 -14   6      820.89      819.45     31.05 o 
   6 -14   6     1024.76     1090.73     47.98 o 
   7 -14   6      657.52      621.78     32.42 o 
   8 -14   6      122.27      106.65     22.14 o 
   9 -14   6      122.72       85.33     27.28 o 
  10 -14   6     1238.54     1270.92     88.55 o 
  11 -14   6      919.08     1013.90     72.86 o 
  12 -14   6      567.04      649.27    110.14 o 
  -8 -13   6      127.10      123.64     30.84 o 
  -7 -13   6      134.25      140.98     28.17 o 
  -6 -13   6     1335.25     1327.73     88.35 o 
  -5 -13   6      437.89      433.85     41.81 o 
  -4 -13   6      355.94      386.49     38.38 o 
  -3 -13   6     2151.97     1864.32     94.17 o 
  -2 -13   6       25.26       35.16     12.20 o 
  -1 -13   6     4238.35     4502.93    214.46 o 
   0 -13   6      283.81      277.51     20.77 o 
   1 -13   6      357.04      435.29     22.89 o 
   2 -13   6      291.68      237.01     14.94 o 
   3 -13   6      706.49      684.43     28.10 o 
   4 -13   6      710.63      825.69     31.32 o 
   5 -13   6     1188.43     1037.68     34.95 o 
   6 -13   6      742.17      747.96     33.17 o 
   7 -13   6        2.03       -3.77      8.16 o 
   8 -13   6      157.66      201.37     20.01 o 
   9 -13   6      363.41      391.08     32.08 o 
  10 -13   6     1888.10     1861.51     88.76 o 
  11 -13   6      423.06      501.02     39.48 o 
  12 -13   6      244.71      258.25     31.46 o 
  13 -13   6       63.90       48.32     25.63 o 
  -8 -12   6      652.61      717.67     64.43 o 
  -7 -12   6      136.64      168.06     28.24 o 
  -6 -12   6      877.19      869.76     63.81 o 
  -5 -12   6      359.62      310.14     33.79 o 
  -4 -12   6      216.38      189.85     25.36 o 
  -3 -12   6        4.43       -0.69      9.80 o 
  -2 -12   6     1898.79     1898.66     94.99 o 
  -1 -12   6      330.42      361.47     53.87 o 
   0 -12   6      853.91      786.21     32.62 o 
   1 -12   6      284.08      293.55     15.49 o 
   2 -12   6      503.00      528.02     23.71 o 
   3 -12   6      105.98      157.30     13.23 o 
   4 -12   6      357.06      476.48     19.40 o 
   5 -12   6      283.23      363.12     16.65 o 
   6 -12   6      372.12      335.02     19.19 o 
   7 -12   6      311.11      270.93     17.13 o 
   8 -12   6      150.67      119.39     15.35 o 
   9 -12   6       35.18       57.37     13.02 o 
  10 -12   6      145.57      139.34     17.61 o 
  11 -12   6       30.66       26.59     15.15 o 
  12 -12   6      177.82      161.89     33.38 o 
  13 -12   6      216.44      199.11     40.78 o 
  -9 -11   6       18.04       16.11     30.02 o 
  -8 -11   6      467.08      573.46     50.44 o 
  -7 -11   6      232.68      215.14     29.13 o 
  -6 -11   6      103.42      115.90     21.66 o 
  -5 -11   6     1504.41     1618.20    100.14 o 
  -4 -11   6     1124.65     1078.87     70.32 o 
  -3 -11   6     1057.85      948.44     61.96 o 
  -2 -11   6     3400.42     3343.60    159.76 o 
  -1 -11   6     1725.32     1637.94     66.07 o 
   0 -11   6     1158.63     1158.17     41.19 o 
   1 -11   6      227.87      243.79     14.60 o 
   2 -11   6      940.60      907.87     32.42 o 
   3 -11   6      282.57      307.33     14.94 o 
   4 -11   6     1218.79     1182.77     38.04 o 
   5 -11   6     2339.98     2165.62     70.12 o 
   6 -11   6     2705.97     2738.54    100.14 o 
   7 -11   6     1281.73     1209.44     47.84 o 
   8 -11   6     2383.59     2330.18    106.44 o 
   9 -11   6      343.41      299.58     26.18 o 
  10 -11   6      179.72      168.81     18.92 o 
  11 -11   6      272.36      291.43     23.65 o 
  12 -11   6      379.02      421.17     39.48 o 
  13 -11   6      347.16      413.56     38.93 o 
  -9 -10   6      417.22      406.09     42.36 o 
  -8 -10   6      404.20      526.04     47.36 o 
  -7 -10   6      183.16      181.56     25.77 o 
  -6 -10   6     1046.70      941.24     63.95 o 
  -5 -10   6     1805.91     1843.76    111.10 o 
  -4 -10   6      691.79      677.51     48.32 o 
  -3 -10   6     3988.11     3704.52    209.32 o 
  -2 -10   6     1930.09     1910.52     69.29 o 
  -1 -10   6     2203.36     2317.98     84.51 o 
   0 -10   6       14.35       32.35      5.62 o 
   1 -10   6       14.42       16.38      5.76 o 
   2 -10   6      328.00      317.54     17.82 o 
   3 -10   6     2481.51     2515.92     83.27 o 
   4 -10   6      934.29      810.81     25.98 o 
   5 -10   6     6102.85     6037.04    186.56 o 
   6 -10   6     1492.89     1464.26     56.06 o 
   7 -10   6      472.51      447.76     28.38 o 
   8 -10   6     5683.81     5517.58    240.02 o 
   9 -10   6      481.46      541.32     36.67 o 
  10 -10   6      568.02      611.37     44.76 o 
  11 -10   6     1125.69     1131.99     68.47 o 
  12 -10   6      824.49      818.22     68.26 o 
  13 -10   6      761.46      861.40     59.49 o 
 -10  -9   6       52.55      112.88     27.62 o 
  -9  -9   6      129.68      111.44     55.17 o 
  -8  -9   6      227.78      188.14     25.70 o 
  -7  -9   6      356.51      393.28     36.26 o 
  -6  -9   6      453.58      475.11     39.55 o 
  -5  -9   6      599.61      577.99     49.83 o 
  -4  -9   6      130.38      158.60     19.60 o 
  -3  -9   6      230.81      209.45     12.61 o 
  -2  -9   6      413.61      453.45     21.04 o 
  -1  -9   6      189.79      237.42     13.64 o 
   0  -9   6     4136.78     4375.38    144.21 o 
   1  -9   6       51.61       50.38      7.27 o 
   2  -9   6     1410.82     1250.42     42.56 o 
   3  -9   6     1174.49     1144.39     37.49 o 
   4  -9   6      665.92      621.78     22.96 o 
   5  -9   6      286.25      267.58     13.50 o 
   6  -9   6        9.75       10.76      6.44 o 
   7  -9   6     1051.76     1021.98     45.37 o 
   8  -9   6      563.40      593.61     33.72 o 
   9  -9   6      229.27      254.96     20.97 o 
  10  -9   6      637.98      689.77     39.34 o 
  11  -9   6      125.73      177.79     34.27 o 
  12  -9   6      183.73      186.22     26.18 o 
  13  -9   6      353.16      335.22     35.23 o 
 -10  -8   6      254.94      352.43     56.13 o 
  -9  -8   6      955.82     1051.73     80.40 o 
  -8  -8   6       41.99       39.07     15.22 o 
  -7  -8   6      485.81      497.11     40.37 o 
  -6  -8   6       70.94       85.88     23.17 o 
  -5  -8   6     1855.81     1820.39    107.95 o 
  -4  -8   6      433.34      430.08     23.58 o 
  -3  -8   6     1872.89     1784.00     65.52 o 
  -2  -8   6     1691.49     1698.80     67.51 o 
  -1  -8   6      313.86      362.78     17.27 o 
   0  -8   6     1759.63     1708.88     58.05 o 
   1  -8   6     2316.57     2993.30    105.07 o 
   2  -8   6      674.61      806.91     28.38 o 
   3  -8   6      386.44      387.66     14.46 o 
   4  -8   6      337.10      424.05     17.48 o 
   5  -8   6     3477.18     3381.84    106.24 o 
   6  -8   6      903.23      926.71     34.48 o 
   7  -8   6      293.94      315.28     20.15 o 
   8  -8   6     2468.66     2461.71    110.83 o 
   9  -8   6      388.69      396.63     47.22 o 
  10  -8   6      138.00      136.39     19.12 o 
  11  -8   6      275.05      296.57     31.05 o 
  12  -8   6      155.38      156.54     27.14 o 
  13  -8   6        7.92       26.25     19.26 o 
 -11  -7   6      710.79      772.30     61.96 o 
 -10  -7   6     1163.31     1105.12     74.98 o 
  -9  -7   6      866.34      833.30     60.18 o 
  -8  -7   6      379.05      474.36     39.41 o 
  -7  -7   6      128.60      163.26     19.88 o 
  -6  -7   6      479.87      454.00     37.56 o 
  -5  -7   6     2625.85     2638.47    104.66 o 
  -4  -7   6     3889.36     3930.98    153.94 o 
  -3  -7   6     4877.61     4589.84    178.27 o 
  -2  -7   6     2736.67     2505.71     97.74 o 
  -1  -7   6      138.53      185.81     13.43 o 
   0  -7   6      326.35      300.82     14.60 o 
   1  -7   6      766.85      886.00     33.24 o 
   2  -7   6     1912.62     1937.87     64.22 o 
   3  -7   6     1716.42     1647.06     52.84 o 
   4  -7   6     6960.19     6586.72    202.19 o 
   5  -7   6     3589.48     3330.64    104.11 o 
   6  -7   6     2087.05     2034.58     65.66 o 
   7  -7   6      467.20      494.17     26.73 o 
   8  -7   6       49.45       29.68      8.50 o 
   9  -7   6      262.41      321.10     24.95 o 
  10  -7   6     2233.85     2139.44     85.33 o 
  11  -7   6      838.95      904.58     48.39 o 
  12  -7   6     1032.20     1136.44    103.08 o 
  13  -7   6      616.63      773.12     55.04 o 
 -11  -6   6      719.16      752.69     58.87 o 
 -10  -6   6      285.81      389.37     37.97 o 
  -9  -6   6      291.32      390.60     35.43 o 
  -8  -6   6      171.29      191.84     22.62 o 
  -7  -6   6     2616.01     2613.93    192.53 o 
  -6  -6   6     1872.93     1978.44    101.51 o 
  -5  -6   6     1757.11     1722.04     88.42 o 
  -4  -6   6      335.98      321.04     22.82 o 
  -3  -6   6     1926.00     2013.05    100.89 o 
  -2  -6   6     1203.52     1227.19     45.72 o 
  -1  -6   6       45.18       53.39      7.61 o 
   0  -6   6      131.56      128.03      8.36 o 
   1  -6   6     1028.54     1307.52     51.68 o 
   2  -6   6      276.07      236.32     10.55 o 
   3  -6   6     6613.46     6882.53    204.31 o 
   4  -6   6     2239.56     2083.99     66.21 o 
   5  -6   6     5380.66     5114.30    167.71 o 
   6  -6   6     1542.56     1500.66     48.73 o 
   7  -6   6       64.81       70.25      9.12 o 
   8  -6   6      943.31      908.89     37.15 o 
   9  -6   6     1373.87     1437.81     60.25 o 
  10  -6   6      923.77      881.34     47.91 o 
  11  -6   6      104.29      124.12     17.20 o 
  12  -6   6     1328.00     1246.65     72.93 o 
  13  -6   6      230.22      194.31     27.83 o 
 -12  -5   6       72.80       51.13     22.89 o 
 -11  -5   6      193.41      126.18     24.13 o 
 -10  -5   6       30.24        2.95     14.53 o 
  -9  -5   6       40.14       37.76     13.78 o 
  -8  -5   6      374.91      376.83     46.06 o 
  -7  -5   6      399.81      352.84     23.99 o 
  -6  -5   6      705.09      752.28     38.52 o 
  -5  -5   6      787.86      828.91     46.20 o 
  -4  -5   6      545.29      567.57     33.72 o 
  -3  -5   6     2524.50     2498.51    123.44 o 
  -2  -5   6      335.76      366.00     23.37 o 
  -1  -5   6      705.82      709.03     33.04 o 
   0  -5   6      384.20      310.41     14.87 o 
   1  -5   6      122.76      115.08      8.84 o 
   2  -5   6     3936.41     3820.01    131.18 o 
   3  -5   6      973.50     1137.20     34.75 o 
   4  -5   6     1635.47     1721.28     55.24 o 
   5  -5   6       67.04       84.44      6.85 o 
   6  -5   6      364.72      372.58     15.70 o 
   7  -5   6      972.93      974.55     38.59 o 
   8  -5   6     1733.75     1662.14     62.85 o 
   9  -5   6     1912.09     1897.84     76.56 o 
  10  -5   6      534.54      565.31     40.57 o 
  11  -5   6       16.31       33.52     12.75 o 
  12  -5   6       68.71       61.41     18.23 o 
  13  -5   6       29.70       44.34     19.60 o 
 -12  -4   6     1299.35     1320.74    108.02 o 
 -11  -4   6     3225.68     3296.58    190.95 o 
 -10  -4   6      341.60      357.77     33.17 o 
  -9  -4   6      335.73      381.69     32.76 o 
  -8  -4   6      130.81       98.90     15.90 o 
  -7  -4   6      727.18      757.29     46.61 o 
  -6  -4   6       12.71        2.12      7.95 o 
  -5  -4   6      702.48      616.78     31.80 o 
  -4  -4   6      690.58      670.31     37.70 o 
  -3  -4   6     6484.49     6408.59    307.81 o 
  -2  -4   6     2266.61     2023.68    100.20 o 
  -1  -4   6      774.88      743.92     34.68 o 
   0  -4   6     3026.95     3226.26    122.20 o 
   1  -4   6      242.97      293.62     15.97 o 
   2  -4   6     8858.87     8898.81    266.20 o 
   3  -4   6     3337.88     3545.03    102.19 o 
   4  -4   6      253.26      334.54     21.38 o 
   5  -4   6      435.64      376.35     15.42 o 
   6  -4   6     2950.42     2967.25     97.80 o 
   7  -4   6     1921.63     2033.55     74.16 o 
   8  -4   6      399.39      439.40     21.73 o 
   9  -4   6      137.99       95.34     10.14 o 
  10  -4   6       24.58       30.77     11.58 o 
  11  -4   6       59.04       43.66     14.12 o 
  12  -4   6      674.09      788.68     53.46 o 
  13  -4   6      300.14      277.03     42.97 o 
 -12  -3   6      120.10      141.26     31.60 o 
 -11  -3   6      848.37      892.03     61.75 o 
 -10  -3   6     1357.27     1289.56     99.24 o 
  -9  -3   6      270.50      313.57     85.88 o 
  -8  -3   6       50.77       32.97     11.65 o 
  -7  -3   6      131.09      154.14     16.79 o 
  -6  -3   6     1625.01     1503.33     74.78 o 
  -5  -3   6     4803.56     4676.61    217.20 o 
  -4  -3   6     5550.63     5392.77    228.10 o 
  -3  -3   6     5804.72     5802.77    279.09 o 
  -2  -3   6     7988.15     8212.12    392.73 o 
  -1  -3   6      522.16      517.88     28.72 o 
   0  -3   6      115.61      127.07      8.22 o 
   1  -3   6     1944.96     2112.30     64.43 o 
   2  -3   6    26113.03    26720.76    793.34 o 
   3  -3   6     4187.87     3862.16    104.66 o 
   4  -3   6     1274.51     1052.41     32.56 o 
   5  -3   6     5915.70     5650.34    170.59 o 
   6  -3   6      537.37      522.27     21.93 o 
   7  -3   6      262.68      337.62     18.03 o 
   8  -3   6     1530.05     1568.65     58.53 o 
   9  -3   6     1700.36     1604.01     72.99 o 
  10  -3   6     1847.75     1804.42     82.38 o 
  11  -3   6       92.33       81.63     15.56 o 
  12  -3   6      376.73      388.14     42.97 o 
  13  -3   6      690.46      732.27     93.83 o 
 -12  -2   6      566.05      645.02     63.95 o 
 -11  -2   6       20.47       15.63     18.37 o 
 -10  -2   6       55.77       79.16     25.22 o 
  -9  -2   6      471.32      509.72     42.01 o 
  -8  -2   6     1198.42     1071.47     67.85 o 
  -7  -2   6       74.88       56.96     22.82 o 
  -6  -2   6     3083.43     3206.66    174.29 o 
  -5  -2   6     3504.99     3751.20    202.19 o 
  -4  -2   6     1469.94     1797.71     86.15 o 
  -3  -2   6       80.77       98.49     11.17 o 
  -2  -2   6       98.21      107.81     10.62 o 
  -1  -2   6     3041.79     3211.73    178.41 o 
   0  -2   6      201.80      234.40     17.20 o 
   1  -2   6     5877.95     5705.65    170.32 o 
   2  -2   6     6602.82     6755.94    186.49 o 
   3  -2   6      227.07      181.70      8.57 o 
   4  -2   6     9147.41    10019.28    286.01 o 
   5  -2   6     1898.58     1927.59     60.31 o 
   6  -2   6      774.21      818.63     30.43 o 
   7  -2   6      354.56      370.18     18.92 o 
   8  -2   6     1901.57     1839.65     68.74 o 
   9  -2   6      362.26      300.20     22.41 o 
  10  -2   6      615.12      594.85     35.16 o 
  11  -2   6      292.14      286.63     24.06 o 
  12  -2   6      399.96      465.04     73.27 o 
  13  -2   6      133.12      175.12     30.36 o 
 -13  -1   6      162.72      242.42     40.16 o 
 -12  -1   6      339.69      410.07     47.70 o 
 -11  -1   6      339.23      332.48     39.27 o 
 -10  -1   6      643.82      664.48     46.61 o 
  -9  -1   6      370.32      387.72     34.95 o 
  -8  -1   6     2026.97     2077.75    120.97 o 
  -7  -1   6      297.05      321.58     24.81 o 
  -6  -1   6      909.84      938.71     54.97 o 
  -5  -1   6     2240.22     2225.25    117.61 o 
  -4  -1   6     8631.65     9379.61    426.79 o 
  -3  -1   6      266.71      261.20     23.17 o 
  -2  -1   6     6383.84     6863.41    329.81 o 
  -1  -1   6     5792.76     6055.00    418.22 o 
   0  -1   6      210.65      208.43      9.12 o 
   1  -1   6     3061.14     3102.55     91.09 o 
   2  -1   6      121.03      134.95      6.58 o 
   3  -1   6       81.82      101.78      6.79 o 
   4  -1   6     1399.45     1672.76     52.84 o 
   5  -1   6     3385.37     3540.51    116.17 o 
   6  -1   6     3173.15     3255.80    107.40 o 
   7  -1   6       93.96      124.74     12.47 o 
   8  -1   6      993.65      908.07     36.53 o 
   9  -1   6      468.89      534.33     31.66 o 
  10  -1   6       68.21       72.79     14.32 o 
  11  -1   6       23.09       14.53     24.26 o 
  12  -1   6      675.47      673.60     56.41 o 
 -13   0   6      683.58      789.77     75.26 o 
 -12   0   6      370.30      381.62     45.92 o 
 -11   0   6      101.92       99.11     23.51 o 
 -10   0   6     1778.35     1714.77    126.73 o 
  -9   0   6     1616.32     1388.46     83.62 o 
  -8   0   6     1399.45     1453.91    102.33 o 
  -7   0   6      295.22      341.53     24.95 o 
  -6   0   6      483.77      477.99     29.47 o 
  -5   0   6     5791.98     5789.68    266.20 o 
  -4   0   6     1214.42     1050.49     52.30 o 
  -3   0   6     4347.01     4010.69    185.26 o 
  -2   0   6    26218.24    28091.40   1503.54 o 
  -1   0   6     1781.38     1933.75    103.22 o 
   0   0   6      121.98      132.49      7.40 o 
   1   0   6      567.58      588.06     18.44 o 
   2   0   6     7702.40     7703.49    213.57 o 
   3   0   6     5525.05     5543.63    167.17 o 
   4   0   6     5738.99     5441.37    164.90 o 
   5   0   6     4669.27     4546.04    147.15 o 
   6   0   6     1511.94     1409.30     48.94 o 
   7   0   6      147.76      146.33     10.69 o 
   8   0   6       47.71       46.88      9.87 o 
   9   0   6      240.06      268.74     19.47 o 
  10   0   6     1268.67     1125.68     60.25 o 
  11   0   6      780.45      833.43     60.25 o 
  12   0   6       97.03      124.40     25.56 o 
 -13   1   6      328.34      409.11     62.58 o 
 -12   1   6      641.17      639.81     47.43 o 
 -11   1   6       54.20       13.50     19.05 o 
 -10   1   6       19.72       -2.60     13.37 o 
  -9   1   6      174.46      163.60     34.68 o 
  -8   1   6      369.32      497.45     37.56 o 
  -7   1   6     2011.88     2182.89    105.76 o 
  -6   1   6     2873.41     2944.29    139.55 o 
  -5   1   6      406.57      391.97     31.60 o 
  -4   1   6      316.77      470.04     26.94 o 
  -3   1   6     3199.30     3580.33    148.66 o 
  -2   1   6     7882.75     8116.64    361.41 o 
  -1   1   6      249.20      255.58      9.87 o 
   0   1   6     3298.24     3389.86     96.78 o 
   1   1   6      733.87      742.55     22.62 o 
   2   1   6     2421.84     2221.89     64.91 o 
   3   1   6     6740.45     6426.82    183.96 o 
   4   1   6      813.42      728.02     24.88 o 
   5   1   6      644.01      565.31     22.14 o 
   6   1   6       10.15        9.32      5.76 o 
   7   1   6      661.43      687.44     26.87 o 
   8   1   6      148.09      149.35     14.12 o 
   9   1   6      356.79      401.71     26.18 o 
  10   1   6      345.80      365.93     30.57 o 
  11   1   6     2743.21     2758.55    160.24 o 
  12   1   6     1379.86     1259.95    132.97 o 
 -13   2   6       37.24       67.65     35.43 o 
 -12   2   6       65.34       36.33     22.62 o 
 -11   2   6       13.53       26.94     11.93 o 
 -10   2   6      648.00      608.62     53.25 o 
  -9   2   6     1969.41     2011.34    143.86 o 
  -8   2   6     1946.67     1959.11     96.57 o 
  -7   2   6      908.70      945.08     49.01 o 
  -6   2   6      425.50      453.86     27.69 o 
  -5   2   6       66.71       84.92      9.18 o 
  -4   2   6     1507.05     1712.37     72.38 o 
  -3   2   6      961.49     1154.54     48.25 o 
  -2   2   6     3847.17     3604.18    158.60 o 
  -1   2   6       97.47       85.47      8.29 o 
   0   2   6      312.48      276.01     13.37 o 
   1   2   6      649.75      648.86     20.49 o 
   2   2   6      331.83      327.27     12.68 o 
   3   2   6     2563.68     2532.03     74.16 o 
   4   2   6      683.15      631.93     23.51 o 
   5   2   6      979.24     1011.77     39.20 o 
   6   2   6      738.75      745.77     30.98 o 
   7   2   6      381.28      336.11     25.98 o 
   8   2   6      378.66      428.09     30.29 o 
   9   2   6       33.72       16.31     11.93 o 
  10   2   6       24.58       31.60     14.05 o 
  11   2   6      153.09      144.89     39.75 o 
  12   2   6       81.49       86.29     25.63 o 
 -13   3   6      235.46      219.46     47.02 o 
 -12   3   6     1304.95     1320.67    135.09 o 
 -11   3   6       93.94      152.70     33.17 o 
 -10   3   6      808.38      833.36     67.65 o 
  -9   3   6     1350.88     1390.93    102.95 o 
  -8   3   6      869.41      866.47     55.31 o 
  -7   3   6       81.68       64.22      8.50 o 
  -6   3   6     1480.45     1458.16     53.73 o 
  -5   3   6     5664.72     5319.50    219.80 o 
  -4   3   6     1995.12     1933.96     79.44 o 
  -3   3   6     6968.28     7120.36    306.03 o 
  -2   3   6      238.50      213.02      9.12 o 
  -1   3   6     1142.95     1439.32     42.43 o 
   0   3   6      154.89      144.89      7.20 o 
   1   3   6       44.93       62.64      5.89 o 
   2   3   6     1179.96     1229.59     37.56 o 
   3   3   6     2053.34     2035.33     64.15 o 
   4   3   6      285.11      302.19     16.24 o 
   5   3   6     1813.07     1722.38     63.60 o 
   6   3   6     1686.72     1756.31     70.46 o 
   7   3   6     2677.09     2546.49    107.06 o 
   8   3   6      216.16      222.48     45.51 o 
   9   3   6      287.56      322.34     32.83 o 
  10   3   6      278.88      272.92     39.41 o 
  11   3   6      646.47      671.27     99.11 o 
 -13   4   6      651.59      762.15     95.54 o 
 -12   4   6      942.32      960.09    104.25 o 
 -11   4   6      912.37      878.60     61.21 o 
 -10   4   6     2179.32     2127.86    133.99 o 
  -9   4   6      285.67      322.20     24.33 o 
  -8   4   6       48.14       38.86      9.32 o 
  -7   4   6      470.28      436.94     21.25 o 
  -6   4   6     1988.91     2077.82     78.55 o 
  -5   4   6     3745.61     3498.84    141.94 o 
  -4   4   6     6734.51     6529.28    281.35 o 
  -3   4   6     1780.88     1750.21     56.68 o 
  -2   4   6     1645.14     1788.93     60.73 o 
  -1   4   6      725.27      882.85     27.21 o 
   0   4   6      408.34      394.37     19.60 o 
   1   4   6      128.63      161.68      8.84 o 
   2   4   6     2864.36     2593.51     85.67 o 
   3   4   6     5032.77     4685.38    143.25 o 
   4   4   6     3777.60     3739.34    131.87 o 
   5   4   6     2474.70     2437.65     87.94 o 
   6   4   6      438.49      488.82     27.76 o 
   7   4   6      148.30      108.36     18.85 o 
   8   4   6      344.47      359.97     34.34 o 
   9   4   6      898.16      978.67     71.76 o 
  10   4   6     1158.20     1141.10     75.74 o 
  11   4   6      657.73      622.68     52.77 o 
 -13   5   6        6.85       17.96     33.45 o 
 -12   5   6      124.40      124.95     40.51 o 
 -11   5   6      314.92      277.92     70.60 o 
 -10   5   6      174.31      160.93     20.77 o 
  -9   5   6      344.90      386.22     45.65 o 
  -8   5   6     2685.02     2630.86    186.29 o 
  -7   5   6      304.25      378.68     29.33 o 
  -6   5   6      915.56      934.25     46.88 o 
  -5   5   6     3698.41     3669.16    144.55 o 
  -4   5   6      353.99      454.76     20.36 o 
  -3   5   6      362.51      336.66     12.75 o 
  -2   5   6      790.19      901.35     32.56 o 
  -1   5   6     2825.20     3574.92    102.88 o 
   0   5   6     1828.16     1811.76     57.44 o 
   1   5   6      381.95      442.42     18.30 o 
   2   5   6     1572.93     1615.67     58.87 o 
   3   5   6     1867.04     1780.98     64.43 o 
   4   5   6      402.16      433.92     20.56 o 
   5   5   6     1657.33     1725.94     74.02 o 
   6   5   6       65.62      116.86     18.92 o 
   7   5   6      429.34      428.23     37.08 o 
   8   5   6       34.24       16.65     15.76 o 
   9   5   6     1038.98     1121.98    101.16 o 
  10   5   6      283.79      225.15     43.93 o 
 -13   6   6      319.01      269.43     57.78 o 
 -12   6   6      156.90      178.48     44.48 o 
 -11   6   6      147.97      178.48     40.85 o 
 -10   6   6      608.91      719.79     81.77 o 
  -9   6   6      188.11      159.01     35.09 o 
  -8   6   6      704.93      692.93     76.35 o 
  -7   6   6     1091.17     1001.63     73.47 o 
  -6   6   6        8.79       13.78      6.44 o 
  -5   6   6      353.70      323.78     16.59 o 
  -4   6   6      737.40      701.63     25.15 o 
  -3   6   6     1342.47     1347.61     44.21 o 
  -2   6   6     1298.81     1199.02     37.49 o 
  -1   6   6       52.29       33.58      6.44 o 
   0   6   6     3741.04     4137.00    128.37 o 
   1   6   6      156.96      215.55     11.10 o 
   2   6   6      449.30      473.19     20.90 o 
   3   6   6      258.27      260.58     14.12 o 
   4   6   6      136.12      144.69     15.63 o 
   5   6   6      681.62      625.83     44.96 o 
   6   6   6      411.75      400.88     40.78 o 
   7   6   6      420.32      515.62     42.49 o 
   8   6   6      187.92      187.86     26.94 o 
   9   6   6      163.90      142.01     35.30 o 
  10   6   6       48.28       61.21     32.62 o 
 -13   7   6      809.61      927.81    114.53 o 
 -12   7   6      710.82      679.36     88.21 o 
 -11   7   6     1242.16     1184.28    125.77 o 
 -10   7   6      453.07      381.76     57.23 o 
  -9   7   6      499.94      746.87     87.94 o 
  -8   7   6     6165.48     6113.32    565.24 o 
  -7   7   6      562.87      591.28     61.41 o 
  -6   7   6     1469.68     1511.97     82.45 o 
  -5   7   6     6577.50     6561.15    207.40 o 
  -4   7   6      741.01      686.76     23.30 o 
  -3   7   6     2658.51     2724.08     86.36 o 
  -2   7   6      260.28      222.89     13.16 o 
  -1   7   6       12.17       25.15      5.07 o 
   0   7   6       11.78       22.75      5.28 o 
   1   7   6     2479.08     2547.73     76.01 o 
   2   7   6     1789.62     1802.71     70.73 o 
   3   7   6     3877.75     3551.89    163.60 o 
   4   7   6      832.88      880.38     58.12 o 
   5   7   6     2068.70     2007.37    114.05 o 
   6   7   6      926.70      877.16     66.83 o 
   7   7   6      145.02      165.11     25.43 o 
   8   7   6      385.69      450.37    121.04 o 
   9   7   6      345.54      443.86     59.35 o 
 -13   8   6      412.68      439.33     75.94 o 
 -12   8   6      307.33      303.01     57.64 o 
 -11   8   6      338.40      303.83     56.48 o 
 -10   8   6      161.64      120.29     36.26 o 
  -9   8   6      369.43      327.62     32.14 o 
  -8   8   6     2624.04     2675.41    174.29 o 
  -7   8   6     1413.64     1327.12     75.19 o 
  -6   8   6     2781.14     2906.94    154.28 o 
  -5   8   6     2674.35     2418.46    101.71 o 
  -4   8   6     1145.57     1222.32     44.69 o 
  -3   8   6      262.36      274.98     13.64 o 
  -2   8   6     1043.36      987.92     34.61 o 
  -1   8   6      221.04      227.21     11.93 o 
   0   8   6      997.91     1058.65     33.86 o 
   1   8   6     1787.16     1693.18     54.42 o 
   2   8   6     3281.36     3286.64    134.68 o 
   3   8   6     1107.65      976.54     60.31 o 
   4   8   6     1067.55      991.69     61.62 o 
   5   8   6     1514.22     1592.36     94.45 o 
   6   8   6       92.28       82.93     20.49 o 
   7   8   6      192.20      193.90     54.49 o 
   8   8   6      428.73      409.11     56.96 o 
   9   8   6       14.84       35.50     30.09 o 
 -13   9   6      188.98      301.09     64.84 o 
 -12   9   6      151.26      185.40     51.20 o 
 -11   9   6       24.47       42.01     34.95 o 
 -10   9   6      159.42      179.64     25.98 o 
  -9   9   6       37.88       59.70     17.34 o 
  -8   9   6      188.39      194.31     37.01 o 
  -7   9   6      392.63      386.15     36.12 o 
  -6   9   6      400.38      427.68     37.15 o 
  -5   9   6      293.01      351.74     23.58 o 
  -4   9   6      372.19      496.36     27.07 o 
  -3   9   6      103.81      154.56     12.06 o 
  -2   9   6      471.01      525.90     22.21 o 
  -1   9   6      225.56      211.31     12.75 o 
   0   9   6      839.78      743.65     26.46 o 
   1   9   6      417.13      416.03     19.74 o 
   2   9   6     2364.84     2116.75    126.11 o 
   3   9   6        3.74       -2.33     11.93 o 
   4   9   6      208.02      160.04     23.37 o 
   5   9   6      286.68      310.28     36.12 o 
   6   9   6      782.19      880.38     72.93 o 
   7   9   6      129.25       79.57     29.54 o 
   8   9   6      521.27      632.82     71.90 o 
 -13  10   6       79.96      178.54     57.23 o 
 -12  10   6      194.68      174.02     50.92 o 
 -11  10   6      534.06      626.03     55.79 o 
 -10  10   6     1772.61     1737.46    119.53 o 
  -9  10   6      457.96      458.80     43.11 o 
  -8  10   6      129.74      176.21     38.18 o 
  -7  10   6        1.99        8.84     14.05 o 
  -6  10   6      736.03      745.57     40.71 o 
  -5  10   6     1319.02     1142.95     57.57 o 
  -4  10   6      626.91      735.83     35.64 o 
  -3  10   6      872.58      801.56     40.99 o 
  -2  10   6      238.15      213.64     14.60 o 
  -1  10   6      347.50      429.05     20.01 o 
   0  10   6      225.54      262.02     14.39 o 
   1  10   6     3691.79     3979.36    165.38 o 
   2  10   6       27.08       43.18     13.30 o 
   3  10   6     1973.31     1630.81     83.55 o 
   4  10   6      317.29      364.83     35.02 o 
   5  10   6      457.29      369.90     36.39 o 
   6  10   6     1126.00     1107.72    108.29 o 
   7  10   6      143.93      153.46     93.69 o 
   8  10   6      104.34      150.10     54.56 o 
 -12  11   6      457.11      473.40     58.74 o 
 -11  11   6      967.68     1057.14    104.25 o 
 -10  11   6     1106.91     1196.14     87.80 o 
  -9  11   6      116.29      116.52     28.38 o 
  -8  11   6      154.43      188.82     59.83 o 
  -7  11   6      787.29      736.86     46.26 o 
  -6  11   6      905.72     1059.88     54.90 o 
  -5  11   6      967.69      942.00     48.87 o 
  -4  11   6     1111.77     1046.59     67.85 o 
  -3  11   6     3696.65     3890.81    158.19 o 
  -2  11   6      329.07      375.11     25.91 o 
  -1  11   6      918.66      857.08     42.01 o 
   0  11   6       31.82       26.11     10.21 o 
   1  11   6     4508.64     4810.06    225.56 o 
   2  11   6       66.48       90.27     17.34 o 
   3  11   6     3041.66     2840.25    139.07 o 
   4  11   6     1016.48     1064.68     69.22 o 
   5  11   6     1000.00     1053.03     71.90 o 
   6  11   6      226.11      153.80     37.01 o 
   7  11   6       29.24       10.01     28.17 o 
 -12  12   6     1550.18     1473.17    161.13 o 
 -11  12   6      263.06      311.30     39.82 o 
 -10  12   6       97.12       31.05     22.14 o 
  -9  12   6       34.50       57.78     20.63 o 
  -8  12   6      211.08      201.71     85.47 o 
  -7  12   6      308.71      379.36     54.63 o 
  -6  12   6       55.85       78.41     16.18 o 
  -5  12   6     1241.35     1433.49     71.55 o 
  -4  12   6     2477.20     2283.17    127.21 o 
  -3  12   6     1370.78     1512.99     65.73 o 
  -2  12   6      602.14      757.01     51.40 o 
  -1  12   6       88.46       46.20     17.96 o 
   0  12   6      147.74      151.06     16.31 o 
   1  12   6      216.43      168.13     20.56 o 
   2  12   6      479.85      549.54     38.31 o 
   3  12   6       68.38       54.42     19.60 o 
   4  12   6      195.99      119.81     24.26 o 
   5  12   6       40.03       42.36     21.38 o 
   6  12   6       88.75       50.86     59.70 o 
 -12  13   6      461.93      561.81     56.89 o 
 -11  13   6      489.75      549.00     57.09 o 
 -10  13   6      323.95      280.60     85.33 o 
  -9  13   6      721.07      775.11     67.72 o 
  -8  13   6      512.68      508.28     50.03 o 
  -7  13   6      155.43      201.57     23.30 o 
  -6  13   6     1468.86     1340.83     79.44 o 
  -5  13   6      101.89       63.60     22.89 o 
  -4  13   6     1296.07     1351.93     80.33 o 
  -3  13   6      499.16      542.83     34.06 o 
  -2  13   6       60.09       62.44     27.76 o 
  -1  13   6        8.68       21.80     16.86 o 
   0  13   6      245.88      158.26     42.63 o 
   1  13   6      298.79      412.95     32.76 o 
   2  13   6       27.24       27.28     15.83 o 
   3  13   6       20.94        2.06     15.76 o 
   4  13   6      693.10      670.65     63.06 o 
   5  13   6      198.44      237.62     44.76 o 
   6  13   6      160.70      180.81     44.14 o 
 -11  14   6      602.43      651.19     63.60 o 
 -10  14   6      670.97      660.30     62.23 o 
  -9  14   6      121.69      152.84     31.19 o 
  -8  14   6       93.62       98.35     17.07 o 
  -7  14   6     1013.50     1116.63     69.22 o 
  -6  14   6      533.56      578.95     44.00 o 
  -5  14   6     2381.78     2244.30    125.91 o 
  -4  14   6     1009.56      947.55     61.62 o 
  -3  14   6     3416.32     3293.50    219.12 o 
  -2  14   6      460.91      554.41     51.20 o 
  -1  14   6      279.86      291.36     35.23 o 
   0  14   6        9.20       57.09     36.19 o 
   1  14   6       68.24       12.95     28.92 o 
   2  14   6      189.70      202.60     39.00 o 
   3  14   6      720.85      708.07     67.92 o 
   4  14   6     1030.36     1175.78    107.67 o 
   5  14   6      391.83      433.78     61.75 o 
 -11  15   6     1147.65     1244.87    240.57 o 
 -10  15   6      184.19      257.36     99.79 o 
  -9  15   6      269.63      309.52     55.11 o 
  -8  15   6      373.85      347.15     32.62 o 
  -7  15   6     1090.48     1042.34     66.21 o 
  -6  15   6       62.66       80.60     20.22 o 
  -5  15   6     2132.44     1847.12    129.13 o 
  -4  15   6     1302.34     1418.48    102.05 o 
  -3  15   6      876.33     1030.41     80.19 o 
  -2  15   6       13.06       -3.70     18.37 o 
  -1  15   6       68.74      100.00     33.10 o 
   0  15   6      166.48      155.24     32.97 o 
   1  15   6      169.83      203.97     55.17 o 
   3  15   6      743.34      708.42    103.90 o 
   4  15   6     2176.74     2355.20    185.67 o 
 -10  16   6      197.48      193.01     37.22 o 
  -9  16   6      144.13      166.82     35.02 o 
  -8  16   6      539.58      643.24     47.91 o 
  -7  16   6      190.72      154.49     34.06 o 
  -6  16   6       31.29       45.10     21.66 o 
  -5  16   6       20.24       24.67     21.80 o 
  -4  16   6      124.23      108.15     30.57 o 
  -3  16   6      205.06      217.34     33.93 o 
  -2  16   6      263.19      372.44     69.57 o 
  -1  16   6      270.54      273.20     83.41 o 
   0  16   6      277.47      239.27     84.78 o 
   1  16   6      170.76      149.96     35.37 o 
   2  16   6       38.75       19.26     33.93 o 
   3  16   6      109.08       95.82     48.66 o 
  -9  17   6      150.40      187.86     66.07 o 
  -8  17   6       31.48       50.10     19.47 o 
  -7  17   6       21.09       -1.17     21.38 o 
  -6  17   6      303.50      345.44     42.84 o 
  -5  17   6     1271.11     1064.96     82.93 o 
  -4  17   6     1021.83     1041.04     83.41 o 
  -3  17   6     2443.68     2354.10    244.34 o 
  -2  17   6     1593.08     1556.11    171.62 o 
  -1  17   6       25.84       42.77     41.74 o 
   0  17   6      300.39      263.05     43.45 o 
   1  17   6      212.11      332.89     51.27 o 
  -7  18   6      134.74      129.61     30.23 o 
  -6  18   6      292.93      260.58    140.64 o 
  -5  18   6      468.14      527.95     56.13 o 
  -4  18   6      337.43      397.94     53.60 o 
  -3  18   6     1268.57     1581.60    175.12 o 
  -2  18   6      488.43      504.58     84.30 o 
  -1  18   6      269.86      233.51     62.58 o 
   1 -21   7       10.48       25.56     21.52 o 
   2 -21   7       33.95       67.03     23.23 o 
   3 -21   7      100.26       65.73     35.98 o 
   4 -21   7        4.32      -14.94     22.41 o 
   5 -21   7        0.38       34.54     25.70 o 
   6 -21   7       11.48       33.24     25.43 o 
   7 -21   7      149.41       99.45     45.10 o 
  -1 -20   7       87.59       67.72     29.81 o 
   0 -20   7        0.38       20.29     25.77 o 
   1 -20   7      109.81       93.28     29.88 o 
   2 -20   7       21.71       21.86     20.49 o 
   3 -20   7      217.29      208.91     46.40 o 
   4 -20   7      139.45      127.28     31.39 o 
   5 -20   7      451.51      465.86     44.48 o 
   6 -20   7      358.49      291.50     70.25 o 
   7 -20   7      347.44      278.40     48.25 o 
   8 -20   7       16.15       46.20     30.29 o 
   9 -20   7       25.59       23.85     25.15 o 
  -3 -19   7      284.72      330.84     34.75 o 
  -2 -19   7      150.37       95.68     22.75 o 
  -1 -19   7        2.32        0.69     21.18 o 
   0 -19   7      188.70      135.78     26.11 o 
   1 -19   7        2.98       -3.77     16.65 o 
   2 -19   7      143.04      149.69     25.63 o 
   3 -19   7      237.21      298.01     35.09 o 
   4 -19   7      845.52      777.09     68.88 o 
   5 -19   7      285.19      280.67     33.17 o 
   6 -19   7      371.54      407.33     58.53 o 
   7 -19   7       31.03        4.46     20.56 o 
   8 -19   7       19.20       -0.07     17.55 o 
   9 -19   7       73.56       64.63     23.03 o 
  10 -19   7      228.35      197.67     41.88 o 
  -4 -18   7      325.37      293.62     43.04 o 
  -3 -18   7       17.28       44.55     19.40 o 
  -2 -18   7       20.07       15.56     16.72 o 
  -1 -18   7      116.28       71.55     19.53 o 
   0 -18   7       24.46       42.22     18.78 o 
   1 -18   7     1057.54     1065.37     69.16 o 
   2 -18   7       64.56       84.78     20.22 o 
   3 -18   7      807.35      746.80     77.52 o 
   4 -18   7       88.35       84.71     60.04 o 
   5 -18   7       15.62       27.42     15.76 o 
   6 -18   7      173.97      162.09     25.02 o 
   7 -18   7      249.47      227.55     23.85 o 
   8 -18   7        6.81       29.27     16.45 o 
   9 -18   7      738.59      765.99     92.66 o 
  10 -18   7      407.83      429.88     43.39 o 
  -5 -17   7      198.68      256.06     44.69 o 
  -4 -17   7        1.24        5.35     15.42 o 
  -3 -17   7      112.69      148.25     24.06 o 
  -2 -17   7      237.46      180.05     24.33 o 
  -1 -17   7      538.97      615.82     43.32 o 
   0 -17   7        0.48        0.14     14.94 o 
   1 -17   7      363.44      301.16     30.98 o 
   2 -17   7       55.97       35.02     16.04 o 
   3 -17   7      190.91      121.04     35.23 o 
   4 -17   7       63.02       93.01     15.97 o 
   5 -17   7      597.92      623.84     43.80 o 
   6 -17   7      300.85      298.97     24.13 o 
   7 -17   7      120.80       82.59     15.49 o 
   8 -17   7        2.67       20.90     14.87 o 
   9 -17   7      110.14      143.86     26.59 o 
  10 -17   7        8.31       17.13     20.22 o 
  11 -17   7       21.20       29.06     20.97 o 
  -6 -16   7        1.84        6.44     21.52 o 
  -5 -16   7      280.78      303.35     55.93 o 
  -4 -16   7      399.25      418.09     36.19 o 
  -3 -16   7      175.68      224.19     25.29 o 
  -2 -16   7      156.05      187.32     23.17 o 
  -1 -16   7      778.64      780.93     63.81 o 
   0 -16   7      131.93      106.78     27.55 o 
   1 -16   7      111.55      164.49     24.47 o 
   2 -16   7        4.32       -8.36     12.06 o 
   3 -16   7      411.45      377.99     31.46 o 
   4 -16   7       92.62       88.14     15.08 o 
   5 -16   7     1453.19     1356.11     64.63 o 
   6 -16   7      279.66      286.70     31.73 o 
   7 -16   7      883.17      846.93     45.51 o 
   8 -16   7      169.30      228.51     27.14 o 
   9 -16   7       75.33       43.25     28.03 o 
  10 -16   7      335.82      307.53     35.37 o 
  11 -16   7       14.12       37.63     21.38 o 
  12 -16   7      141.84      223.44     30.71 o 
  -6 -15   7       23.83       -6.51     19.47 o 
  -5 -15   7      464.16      514.25     53.05 o 
  -4 -15   7      163.87      189.30     23.23 o 
  -3 -15   7       23.18        9.94     13.02 o 
  -2 -15   7      378.15      375.25     40.03 o 
  -1 -15   7       96.65      102.33     17.55 o 
   0 -15   7      799.03      809.24     53.94 o 
   1 -15   7      377.81      407.67     34.41 o 
   2 -15   7      336.93      396.09     26.87 o 
   3 -15   7     3411.27     3363.47    164.29 o 
   4 -15   7        1.62       18.16      9.80 o 
   5 -15   7     1124.32      969.96     35.64 o 
   6 -15   7       17.04       36.74     13.30 o 
   7 -15   7       62.82       45.99     12.27 o 
   8 -15   7       80.00       63.54     16.59 o 
   9 -15   7      445.58      374.84     33.58 o 
  10 -15   7      574.45      741.93     51.20 o 
  11 -15   7       53.43       50.24     17.20 o 
  12 -15   7      255.59      282.65     29.40 o 
  -7 -14   7     1141.62     1069.14     79.09 o 
  -6 -14   7        1.77       11.45     18.78 o 
  -5 -14   7      183.68      203.42     30.36 o 
  -4 -14   7      224.39      281.69     33.31 o 
  -3 -14   7       24.79       18.23     13.57 o 
  -2 -14   7      103.42      116.86     21.52 o 
  -1 -14   7     2387.32     2298.04    114.53 o 
   0 -14   7       75.65       98.49     17.96 o 
   1 -14   7      414.77      388.68     28.31 o 
   2 -14   7       47.34       59.63     10.69 o 
   3 -14   7     1390.67     1376.47     56.41 o 
   4 -14   7        8.20       27.00      7.81 o 
   5 -14   7        9.54       13.30      7.20 o 
   6 -14   7       66.50       60.66     15.01 o 
   7 -14   7     1236.86     1257.48     60.25 o 
   8 -14   7       22.70       20.36     11.79 o 
   9 -14   7      457.85      492.11     33.86 o 
  10 -14   7        4.40       15.49     13.23 o 
  11 -14   7       12.67        3.22     13.30 o 
  12 -14   7       28.26       45.65     22.75 o 
  -8 -13   7       41.53       69.09     40.30 o 
  -7 -13   7      615.47      551.05     50.72 o 
  -6 -13   7       40.86       64.63     20.42 o 
  -5 -13   7        5.54       29.95     17.41 o 
  -4 -13   7     1188.00     1138.91     75.74 o 
  -3 -13   7        5.77       12.34     11.31 o 
  -2 -13   7     1483.63     1392.78     71.97 o 
  -1 -13   7     1824.52     1866.11     94.04 o 
   0 -13   7      122.08      125.36     21.11 o 
   1 -13   7      498.77      484.98     25.02 o 
   2 -13   7      599.40      555.03     24.88 o 
   3 -13   7      343.84      325.70     19.19 o 
   4 -13   7     1510.15     1426.29     48.05 o 
   5 -13   7     1122.54     1012.66     38.66 o 
   6 -13   7     1046.62     1037.47     41.95 o 
   7 -13   7      285.50      299.31     20.36 o 
   8 -13   7      248.87      210.48     20.56 o 
   9 -13   7       64.53       54.76     15.70 o 
  10 -13   7      302.80      337.55     36.19 o 
  11 -13   7       65.80       71.01     20.90 o 
  12 -13   7      257.50      242.49     23.37 o 
  -8 -12   7        5.99      -17.13     17.13 o 
  -7 -12   7       15.13       30.64     18.85 o 
  -6 -12   7      561.91      702.87     55.79 o 
  -5 -12   7      243.19      217.75     28.03 o 
  -4 -12   7      430.04      455.30     40.10 o 
  -3 -12   7        2.59       -0.27     12.20 o 
  -2 -12   7     3832.06     3673.75    175.19 o 
  -1 -12   7        5.38       -1.17      8.50 o 
   0 -12   7       12.51       15.01      7.81 o 
   1 -12   7      150.77      153.32     11.38 o 
   2 -12   7       17.44       28.17      7.61 o 
   3 -12   7      709.96      639.40     26.52 o 
   4 -12   7     1492.63     1398.26     50.10 o 
   5 -12   7      522.06      468.05     21.86 o 
   6 -12   7      549.33      527.54     25.43 o 
   7 -12   7     1844.31     1718.06     71.49 o 
   8 -12   7      234.94      239.68     22.48 o 
   9 -12   7       46.90       37.35     12.06 o 
  10 -12   7      308.82      305.34     25.84 o 
  11 -12   7      584.37      573.40     37.08 o 
  12 -12   7      966.88     1013.62     65.87 o 
  13 -12   7      446.05      511.16     45.51 o 
  -9 -11   7       69.64       39.75     22.14 o 
  -8 -11   7      174.31      157.16     32.08 o 
  -7 -11   7      895.57      901.97     64.91 o 
  -6 -11   7        7.71       -3.36     14.53 o 
  -5 -11   7      868.06      817.87     58.19 o 
  -4 -11   7      104.26       34.68     23.51 o 
  -3 -11   7      185.57      173.27     22.62 o 
  -2 -11   7     1463.90     1558.09     71.07 o 
  -1 -11   7       16.65       12.27      6.85 o 
   0 -11   7       46.25       70.39      7.47 o 
   1 -11   7     2294.05     2312.43     82.93 o 
   2 -11   7      957.13     1066.94     41.05 o 
   3 -11   7      798.88      742.69     27.69 o 
   4 -11   7      799.80      688.61     23.10 o 
   5 -11   7       45.49       39.89      7.40 o 
   6 -11   7      391.68      446.32     22.75 o 
   7 -11   7     4961.01     4880.24    175.05 o 
   8 -11   7      652.66      672.85     43.32 o 
   9 -11   7      996.92      939.53     49.62 o 
  10 -11   7      372.26      441.60     30.98 o 
  11 -11   7      128.57      112.34     23.51 o 
  12 -11   7      413.06      377.10     36.67 o 
  13 -11   7      108.46      114.73     25.29 o 
  -9 -10   7       98.94       80.74     25.91 o 
  -8 -10   7        4.06      -13.50     15.28 o 
  -7 -10   7      567.33      600.26     68.95 o 
  -6 -10   7      166.66      186.49     30.64 o 
  -5 -10   7        0.54       -2.40     11.51 o 
  -4 -10   7       41.39       43.04     13.91 o 
  -3 -10   7       52.48       71.21     15.08 o 
  -2 -10   7     1757.44     1661.24     60.59 o 
  -1 -10   7     1490.87     1345.90     55.04 o 
   0 -10   7      145.48      177.24     10.83 o 
   1 -10   7      784.60      734.19     27.14 o 
   2 -10   7       56.83       77.86     11.03 o 
   3 -10   7       31.27       17.96      6.17 o 
   4 -10   7      328.56      334.20     14.74 o 
   5 -10   7     1036.49      960.57     33.86 o 
   6 -10   7       73.85       59.29      8.84 o 
   7 -10   7      240.10      284.30     18.71 o 
   8 -10   7     3775.47     3689.99    163.88 o 
   9 -10   7      181.80      188.62     18.85 o 
  10 -10   7       25.61        9.39     11.86 o 
  11 -10   7      113.03      121.18     16.31 o 
  12 -10   7      164.35      169.57     26.25 o 
  13 -10   7      437.16      441.18     40.92 o 
 -10  -9   7      504.55      524.53     48.39 o 
  -9  -9   7       67.56       60.18     35.91 o 
  -8  -9   7      126.63      116.52     21.80 o 
  -7  -9   7       84.22       98.76     18.99 o 
  -6  -9   7       18.24       31.39     14.53 o 
  -5  -9   7      134.21      124.33     23.78 o 
  -4  -9   7     1981.37     1901.75     99.66 o 
  -3  -9   7      591.38      561.26     25.91 o 
  -2  -9   7     1016.33     1023.35     42.49 o 
  -1  -9   7        5.12       13.30      5.62 o 
   0  -9   7     1856.02     2001.61     71.42 o 
   1  -9   7      765.39      803.41     29.13 o 
   2  -9   7     1159.87     1143.84     39.68 o 
   3  -9   7      412.64      369.01     17.55 o 
   4  -9   7     2906.94     2779.18     87.73 o 
   5  -9   7      784.29      775.45     28.03 o 
   6  -9   7     1322.55     1343.22     48.39 o 
   7  -9   7      225.80      219.67     15.70 o 
   8  -9   7     1017.01      940.90     48.18 o 
   9  -9   7       39.62       23.10     10.90 o 
  10  -9   7     1423.33     1424.31     69.16 o 
  11  -9   7      980.95      868.73     47.29 o 
  12  -9   7      546.73      555.64     63.67 o 
  13  -9   7      283.77      320.01     34.75 o 
 -10  -8   7      176.88      182.66     27.48 o 
  -9  -8   7      310.01      339.61     34.82 o 
  -8  -8   7       15.12       17.00     13.71 o 
  -7  -8   7      960.98     1028.91     67.99 o 
  -6  -8   7       36.51       38.38     12.47 o 
  -5  -8   7     2238.84     2187.76    112.61 o 
  -4  -8   7     2506.25     2311.88     92.60 o 
  -3  -8   7      372.52      295.88     19.67 o 
  -2  -8   7       25.41       35.71      7.74 o 
  -1  -8   7       52.17       61.14      8.91 o 
   0  -8   7     2731.23     3028.53    106.03 o 
   1  -8   7     6119.68     6432.37    208.36 o 
   2  -8   7     1350.36     1419.37     51.88 o 
   3  -8   7       70.36       47.36      8.84 o 
   4  -8   7     2913.25     2817.15     88.89 o 
   5  -8   7        1.93        1.99      5.28 o 
   6  -8   7      163.69      164.29     11.51 o 
   7  -8   7      304.88      294.99     19.81 o 
   8  -8   7       77.31       95.89     13.84 o 
   9  -8   7       58.76       65.52     13.02 o 
  10  -8   7     1110.12     1093.47     55.52 o 
  11  -8   7      677.04      704.37     41.74 o 
  12  -8   7        2.58       -9.25     15.56 o 
  13  -8   7       31.58       24.47     19.05 o 
 -11  -7   7        4.15        4.25     18.71 o 
 -10  -7   7        6.79       18.30     16.72 o 
  -9  -7   7      665.34      601.91     46.95 o 
  -8  -7   7      209.48      227.00     33.24 o 
  -7  -7   7      469.37      511.64     55.58 o 
  -6  -7   7      299.30      332.41     33.17 o 
  -5  -7   7     2441.16     2455.75    108.91 o 
  -4  -7   7       39.93       68.54      8.84 o 
  -3  -7   7      314.29      330.97     17.61 o 
  -2  -7   7      448.43      427.89     18.51 o 
  -1  -7   7      508.60      452.01     25.36 o 
   0  -7   7      822.97      908.41     35.98 o 
   1  -7   7     5656.04     5844.85    189.17 o 
   2  -7   7      725.37      757.29     25.56 o 
   3  -7   7      658.30      649.75     24.54 o 
   4  -7   7      546.60      518.70     19.94 o 
   5  -7   7      470.70      450.51     18.64 o 
   6  -7   7      485.47      437.14     22.82 o 
   7  -7   7     1349.85     1329.65     56.54 o 
   8  -7   7        8.11       14.05      8.43 o 
   9  -7   7      548.19      534.19     28.51 o 
  10  -7   7       82.81       73.27     18.03 o 
  11  -7   7       95.15       72.17     15.63 o 
  12  -7   7       29.44       16.52     16.65 o 
  13  -7   7       22.78        3.43     18.09 o 
 -11  -6   7      177.13      167.44     27.07 o 
 -10  -6   7      211.32      237.97     28.51 o 
  -9  -6   7      704.18      690.25     49.83 o 
  -8  -6   7      424.43      435.15     51.13 o 
  -7  -6   7      496.85      539.47     48.53 o 
  -6  -6   7     3516.05     3312.55    165.59 o 
  -5  -6   7      109.68      133.92     15.83 o 
  -4  -6   7     1994.60     2039.51    102.05 o 
  -3  -6   7       66.05       41.33      9.80 o 
  -2  -6   7     1314.41     1333.15     53.73 o 
  -1  -6   7      128.25      145.92     11.79 o 
   0  -6   7      204.64      229.88     12.20 o 
   1  -6   7      989.37      998.95     37.15 o 
   2  -6   7      323.33      285.12     14.74 o 
   3  -6   7     1043.10     1041.58     34.54 o 
   4  -6   7     3959.16     3774.43    116.58 o 
   5  -6   7     1119.58     1027.53     35.09 o 
   6  -6   7      267.86      278.68     12.95 o 
   7  -6   7      364.07      396.29     20.84 o 
   8  -6   7      199.48      206.23     14.80 o 
   9  -6   7      169.06      134.34     18.03 o 
  10  -6   7      666.20      618.97     31.80 o 
  11  -6   7        0.70       -5.07     11.51 o 
  12  -6   7        1.36        6.03     15.35 o 
  13  -6   7      178.97      158.12     25.70 o 
 -11  -5   7      113.06      123.44     28.44 o 
 -10  -5   7      271.83      341.39     54.08 o 
  -9  -5   7       14.00       10.28     22.14 o 
  -8  -5   7       62.54       66.48     20.77 o 
  -7  -5   7     1214.78     1238.57     59.22 o 
  -6  -5   7      182.89      210.28     20.36 o 
  -5  -5   7     4431.91     4374.90    213.70 o 
  -4  -5   7     2828.20     2559.31    127.14 o 
  -3  -5   7      345.02      338.17     23.10 o 
  -2  -5   7      593.48      512.81     36.81 o 
  -1  -5   7      163.21      185.12     18.99 o 
   0  -5   7       52.85       40.85      6.92 o 
   1  -5   7      660.74      669.35     24.13 o 
   2  -5   7     2331.39     2324.15     71.42 o 
   3  -5   7     5423.99     5429.78    166.75 o 
   4  -5   7     3144.01     3074.99     95.82 o 
   5  -5   7        1.60        1.58      4.32 o 
   6  -5   7     2275.30     2197.77     69.57 o 
   7  -5   7       14.20       17.55      7.61 o 
   8  -5   7        7.88       11.99      7.54 o 
   9  -5   7      102.15       59.77     10.35 o 
  10  -5   7       90.60      109.32     15.90 o 
  11  -5   7       75.00       72.10     15.49 o 
  12  -5   7      230.92      301.30     31.25 o 
  13  -5   7      356.40      310.41     34.06 o 
 -12  -4   7       29.89       20.29     23.99 o 
 -11  -4   7      211.08      246.40     34.61 o 
 -10  -4   7       29.31       25.91     42.77 o 
  -9  -4   7      869.00      858.72     79.51 o 
  -8  -4   7      250.06      258.46     28.17 o 
  -7  -4   7      174.30      174.23     17.20 o 
  -6  -4   7       10.09        9.60      8.16 o 
  -5  -4   7      648.04      582.31     43.66 o 
  -4  -4   7      161.10      160.66     15.56 o 
  -3  -4   7      644.36      715.41     39.75 o 
  -2  -4   7      170.43      149.14     17.13 o 
  -1  -4   7      481.51      390.95     23.44 o 
   0  -4   7      374.36      364.42     29.54 o 
   1  -4   7     3635.29     3422.21    130.50 o 
   2  -4   7      338.52      301.23     15.76 o 
   3  -4   7     7280.73     7311.86    236.73 o 
   4  -4   7      747.89      923.22     29.47 o 
   5  -4   7      618.33      612.81     21.25 o 
   6  -4   7      990.45     1044.05     35.16 o 
   7  -4   7      118.33      114.94     10.76 o 
   8  -4   7       13.41       23.44      7.68 o 
   9  -4   7      157.20      148.18     13.91 o 
  10  -4   7        1.67        0.96     10.76 o 
  11  -4   7      235.06      197.80     20.77 o 
  12  -4   7       37.90       47.29     18.16 o 
  13  -4   7       22.32       52.16     22.28 o 
 -12  -3   7      627.48      723.29    129.54 o 
 -11  -3   7        3.78       10.21     19.40 o 
 -10  -3   7      152.46      190.74     35.09 o 
  -9  -3   7     1090.95      993.33     83.41 o 
  -8  -3   7        0.93        7.13     10.97 o 
  -7  -3   7      975.68      979.97     52.30 o 
  -6  -3   7       30.19       29.06      9.73 o 
  -5  -3   7        0.63       -5.83      6.24 o 
  -4  -3   7      227.06      163.12     15.35 o 
  -3  -3   7        8.58       15.15      7.40 o 
  -2  -3   7     3378.65     3680.19    178.61 o 
  -1  -3   7     2144.17     2039.10     97.19 o 
   0  -3   7       14.16       20.84      5.28 o 
   1  -3   7      121.86      152.02     12.20 o 
   2  -3   7      892.53      941.38     30.36 o 
   3  -3   7      842.24      881.07     27.76 o 
   4  -3   7     2694.39     2964.92     91.36 o 
   5  -3   7       51.74       60.11      6.37 o 
   6  -3   7      418.41      423.50     19.74 o 
   7  -3   7      297.37      308.77     17.34 o 
   8  -3   7       83.24       66.96     10.08 o 
   9  -3   7       21.07       19.26     13.09 o 
  10  -3   7       16.11       10.55     11.86 o 
  11  -3   7       17.73       10.69     12.82 o 
  12  -3   7        3.29        6.17     17.07 o 
  13  -3   7       37.15       39.48     26.66 o 
 -12  -2   7      679.33      776.75    148.32 o 
 -11  -2   7      177.70      148.39     26.80 o 
 -10  -2   7      522.27      635.77     64.36 o 
  -9  -2   7       12.64       20.49     14.46 o 
  -8  -2   7        0.57        4.11     11.51 o 
  -7  -2   7      128.34      149.83     16.79 o 
  -6  -2   7     1047.50     1015.81     61.41 o 
  -5  -2   7       14.91       20.15      7.27 o 
  -4  -2   7     7744.43     7241.47    392.52 o 
  -3  -2   7     1486.44     1314.30     75.94 o 
  -2  -2   7     5515.25     5849.10    317.88 o 
  -1  -2   7     1715.48     1855.21    104.59 o 
   0  -2   7       58.99       71.69      5.62 o 
   1  -2   7     5960.18     6215.72    228.99 o 
   2  -2   7     8875.79     9050.28    268.26 o 
   3  -2   7     2459.25     2423.26     71.21 o 
   4  -2   7     9005.84     8769.82    263.74 o 
   5  -2   7        1.89       -1.92      4.32 o 
   6  -2   7     2397.19     2494.33     83.48 o 
   7  -2   7      489.69      520.69     23.78 o 
   8  -2   7      178.12      186.91     13.91 o 
   9  -2   7      576.56      545.02     40.71 o 
  10  -2   7      293.10      331.25     28.65 o 
  11  -2   7      935.95      938.37     60.59 o 
  12  -2   7      127.78      111.86     24.33 o 
 -12  -1   7       15.17       47.77     35.98 o 
 -11  -1   7       52.10       56.34     22.34 o 
 -10  -1   7       64.55       86.98     37.35 o 
  -9  -1   7        3.73       -1.44     16.86 o 
  -8  -1   7       36.83       48.80     14.67 o 
  -7  -1   7      835.30      799.30     49.49 o 
  -6  -1   7     2716.86     2901.73    138.24 o 
  -5  -1   7      200.51      285.26     20.22 o 
  -4  -1   7    12161.63    12136.99    550.37 o 
  -3  -1   7     1409.35     1428.28     85.81 o 
  -2  -1   7     6137.21     6394.67    429.46 o 
  -1  -1   7     2232.54     2338.41    164.70 o 
   0  -1   7       41.87       39.89      4.59 o 
   1  -1   7      463.99      418.09     14.19 o 
   2  -1   7     4130.87     4420.48    119.12 o 
   3  -1   7      478.42      356.74     13.50 o 
   4  -1   7     2749.21     2509.41     73.54 o 
   5  -1   7       32.23       36.81      6.58 o 
   6  -1   7      172.16      145.78     10.76 o 
   7  -1   7      214.14      239.61     15.08 o 
   8  -1   7       26.52       29.47      7.81 o 
   9  -1   7      129.28      104.52     14.80 o 
  10  -1   7     1000.14      959.54     48.73 o 
  11  -1   7      448.42      465.58     79.71 o 
  12  -1   7     2013.17     1955.14    119.12 o 
 -13   0   7       56.23        8.09     31.12 o 
 -12   0   7      191.67      222.07     33.04 o 
 -11   0   7       48.43       33.45     19.53 o 
 -10   0   7      419.55       20.97     21.04 o 
  -9   0   7      364.90      458.52     47.09 o 
  -8   0   7      315.93      311.85     29.13 o 
  -7   0   7      550.56      562.64     41.19 o 
  -6   0   7      104.55      146.26     22.82 o 
  -5   0   7      139.96      157.02     14.46 o 
  -4   0   7     1577.78     1853.98     88.76 o 
  -3   0   7     1195.25     1267.76     65.18 o 
  -2   0   7        9.77        7.27      7.33 o 
  -1   0   7       75.82       84.37      8.77 o 
   0   0   7      538.27      586.83     20.84 o 
   1   0   7      350.04      301.43     17.48 o 
   2   0   7     1274.87     1329.86     37.70 o 
   3   0   7       33.79       30.43      5.07 o 
   4   0   7        0.12        0.21      4.25 o 
   5   0   7       29.76       41.95      5.69 o 
   6   0   7      304.36      307.88     15.76 o 
   7   0   7       55.06       66.76      9.12 o 
   8   0   7       41.67       17.34      7.47 o 
   9   0   7      366.44      312.54     23.44 o 
  10   0   7       38.73       73.68     16.72 o 
  11   0   7       65.86       46.33     19.67 o 
  12   0   7      303.87      302.19     35.91 o 
 -13   1   7       19.24       24.54     30.57 o 
 -12   1   7       74.05      116.58     31.66 o 
 -11   1   7        0.97        5.00     17.13 o 
 -10   1   7        3.36       -4.66     14.46 o 
  -9   1   7       34.70       12.95     26.11 o 
  -8   1   7      127.57      124.60     18.57 o 
  -7   1   7       68.14       68.74     13.78 o 
  -6   1   7     1636.23     1665.49     81.49 o 
  -5   1   7      103.39      106.85     11.99 o 
  -4   1   7       88.13       71.28      9.73 o 
  -3   1   7     8434.88     9047.74    417.61 o 
  -2   1   7     2213.68     2202.84    101.30 o 
  -1   1   7     4854.76     5232.80    158.26 o 
   0   1   7       34.83       41.33      4.18 o 
   1   1   7      136.49       81.63      6.44 o 
   2   1   7        2.06        0.07      4.04 o 
   3   1   7        3.57       -0.07      4.32 o 
   4   1   7     2284.33     2218.05     65.66 o 
   5   1   7     1997.26     1788.52     61.21 o 
   6   1   7       30.65       14.26      8.02 o 
   7   1   7      228.87      258.12     15.76 o 
   8   1   7      117.37      133.72     15.70 o 
   9   1   7       82.88       99.72     16.52 o 
  10   1   7       25.03       58.74     15.70 o 
  11   1   7     1095.42     1041.17    105.48 o 
  12   1   7      314.24      299.79     47.36 o 
 -13   2   7      126.95      143.59     41.33 o 
 -12   2   7      174.09      217.75     42.22 o 
 -11   2   7      284.54      226.93     39.00 o 
 -10   2   7      309.23      317.75     46.26 o 
  -9   2   7       41.98       50.79     16.24 o 
  -8   2   7        0.38       12.68     14.87 o 
  -7   2   7       41.60       47.22      9.05 o 
  -6   2   7     1773.42     1818.13     79.09 o 
  -5   2   7        7.48        5.28      4.80 o 
  -4   2   7     6486.40     6505.02    266.82 o 
  -3   2   7      849.98      933.16     49.90 o 
  -2   2   7     1310.34     1192.16     46.67 o 
  -1   2   7      879.72      916.71     31.32 o 
   0   2   7        3.87       -1.30      3.77 o 
   1   2   7      768.72      844.33     26.46 o 
   2   2   7     2797.35     2616.95     76.49 o 
   3   2   7      381.15      318.36     13.43 o 
   4   2   7     3190.05     2912.90     89.99 o 
   5   2   7     2530.10     2456.50     82.11 o 
   6   2   7     1305.20     1327.12     46.54 o 
   7   2   7     2015.33     2015.45     69.50 o 
   8   2   7      689.86      648.86     35.09 o 
   9   2   7      258.15      251.47     23.65 o 
  10   2   7     1367.82     1435.27     89.79 o 
  11   2   7     1033.30      923.15     65.93 o 
 -13   3   7      161.49      148.59     43.52 o 
 -12   3   7        0.84       20.22     28.24 o 
 -11   3   7      325.04      287.93     27.42 o 
 -10   3   7       13.59       19.05     18.44 o 
  -9   3   7      177.88      199.52     37.83 o 
  -8   3   7       10.13       14.87     10.76 o 
  -7   3   7      633.66      647.76     28.31 o 
  -6   3   7      689.67      655.03     28.51 o 
  -5   3   7      990.69      935.49     42.49 o 
  -4   3   7      825.16      792.79     35.02 o 
  -3   3   7       85.24       74.64     17.34 o 
  -2   3   7      331.87      376.07     15.63 o 
  -1   3   7      630.27      638.85     21.59 o 
   0   3   7      288.49      348.18     16.04 o 
   1   3   7        1.62       11.24      4.46 o 
   2   3   7     1260.91     1257.41     40.92 o 
   3   3   7      110.16       91.36      7.40 o 
   4   3   7     1514.03     1480.37     47.50 o 
   5   3   7       35.97       14.67      6.72 o 
   6   3   7      655.89      609.04     27.42 o 
   7   3   7      140.83      130.43     13.57 o 
   8   3   7      103.30       74.23     23.17 o 
   9   3   7      289.24      375.46     31.46 o 
  10   3   7      746.74      703.41     72.51 o 
  11   3   7      180.90      123.58     26.25 o 
 -13   4   7      173.64      242.97     51.20 o 
 -12   4   7      163.06      156.68     39.75 o 
 -11   4   7       88.26       93.21     37.08 o 
 -10   4   7      676.67      628.50     74.78 o 
  -9   4   7       78.04       71.76     13.30 o 
  -8   4   7      107.00      109.53     21.32 o 
  -7   4   7     1563.71     1569.33     74.50 o 
  -6   4   7      134.68      102.67     16.79 o 
  -5   4   7       49.13       69.16      7.81 o 
  -4   4   7     2524.33     2488.99     98.63 o 
  -3   4   7      236.16      250.72     11.38 o 
  -2   4   7     1164.40     1071.81     34.20 o 
  -1   4   7     6887.18     7392.94    209.18 o 
   0   4   7      549.68      577.17     20.49 o 
   1   4   7      119.42      172.10      9.39 o 
   2   4   7       16.57       21.25      5.28 o 
   3   4   7       26.05       15.56      5.69 o 
   4   4   7      765.05      710.34     29.40 o 
   5   4   7     1403.33     1315.74     50.24 o 
   6   4   7       31.40       44.28     11.17 o 
   7   4   7       41.54       22.07     14.05 o 
   8   4   7       50.62       68.68     21.66 o 
   9   4   7       17.30       19.53     14.05 o 
  10   4   7       79.51       66.83     22.14 o 
  11   4   7       16.19       32.62     21.18 o 
 -13   5   7        6.52      -14.39     32.62 o 
 -12   5   7      452.89      489.71     69.22 o 
 -11   5   7      165.47      169.77     49.49 o 
 -10   5   7     1680.06     1390.04    139.34 o 
  -9   5   7      100.86      116.04     29.40 o 
  -8   5   7       34.69       56.82     21.11 o 
  -7   5   7       58.18       18.51     13.02 o 
  -6   5   7     1125.56     1123.21     54.63 o 
  -5   5   7        2.63        4.39      5.07 o 
  -4   5   7     3429.08     3295.55    120.35 o 
  -3   5   7      227.18      272.24     11.65 o 
  -2   5   7     1127.69     1141.86     40.44 o 
  -1   5   7     2609.65     2961.56     81.70 o 
   0   5   7     3042.25     3598.77    105.34 o 
   1   5   7       38.84       51.75      5.96 o 
   2   5   7      278.06      293.41     16.65 o 
   3   5   7     1486.91     1442.74     57.78 o 
   4   5   7     4836.76     4498.07    158.87 o 
   5   5   7      714.41      686.42     31.73 o 
   6   5   7       19.12       10.83     13.71 o 
   7   5   7       30.34       28.72     16.24 o 
   8   5   7       25.47       30.57     17.68 o 
   9   5   7       63.19       73.88     39.07 o 
  10   5   7     1128.24     1100.05    108.57 o 
 -13   6   7      366.28      466.41     73.95 o 
 -12   6   7      503.76      362.23     61.48 o 
 -11   6   7        3.09        1.23     26.39 o 
 -10   6   7      351.00      289.71     47.70 o 
  -9   6   7      318.72      305.27     48.11 o 
  -8   6   7     1942.89     1718.47    167.85 o 
  -7   6   7     1373.82     1271.60     90.68 o 
  -6   6   7     2096.67     2046.64    109.46 o 
  -5   6   7      188.53      183.82     13.37 o 
  -4   6   7     2005.32     2049.31     67.03 o 
  -3   6   7      145.40      185.33      9.80 o 
  -2   6   7      914.28      951.94     30.43 o 
  -1   6   7        4.29        1.85      3.98 o 
   0   6   7       53.24       76.15      6.37 o 
   1   6   7      372.61      377.24     15.22 o 
   2   6   7     4066.00     3940.09    129.81 o 
   3   6   7      555.65      519.39     24.61 o 
   4   6   7     1819.23     1731.02     75.53 o 
   5   6   7       56.41       38.72     15.42 o 
   6   6   7      561.93      529.26     42.43 o 
   7   6   7       20.19       35.09     16.31 o 
   8   6   7      119.83       96.16     22.62 o 
   9   6   7       45.50       23.58     26.25 o 
  10   6   7      302.05      235.98     33.58 o 
 -13   7   7      351.63      333.03     64.97 o 
 -12   7   7       13.18       85.33     39.07 o 
 -11   7   7       21.13       20.22     30.16 o 
 -10   7   7      291.15      250.10     47.36 o 
  -9   7   7      552.42      517.81     67.78 o 
  -8   7   7     1810.59     1704.63    168.61 o 
  -7   7   7      796.66      861.05     51.13 o 
  -6   7   7       14.03       16.93      9.53 o 
  -5   7   7      152.13      136.39     15.35 o 
  -4   7   7      497.90      457.02     17.55 o 
  -3   7   7       66.90       58.53      7.40 o 
  -2   7   7      190.74      186.22     13.57 o 
  -1   7   7     1623.19     1656.10     50.79 o 
   0   7   7      548.86      545.64     18.51 o 
   1   7   7      333.09      310.07     13.71 o 
   2   7   7      142.53      124.12     10.76 o 
   3   7   7        6.62        5.35      7.95 o 
   4   7   7       48.16       52.36     16.04 o 
   5   7   7        5.08        8.64     13.64 o 
   6   7   7        0.90       19.12     15.83 o 
   7   7   7       61.79      108.43     32.56 o 
   8   7   7       15.10        7.61     23.65 o 
   9   7   7       26.38       27.48     28.31 o 
 -13   8   7        7.09       13.50     39.34 o 
 -12   8   7     1480.06     1345.07    144.07 o 
 -11   8   7       72.18      100.07     41.12 o 
 -10   8   7      627.48      688.47     87.32 o 
  -9   8   7      236.93      203.63     42.29 o 
  -8   8   7       79.73      106.30     30.77 o 
  -7   8   7     3895.21     3852.50    246.47 o 
  -6   8   7     1348.46     1344.39     75.87 o 
  -5   8   7       90.69      135.16     14.26 o 
  -4   8   7     1842.50     1673.51     66.00 o 
  -3   8   7      510.15      470.93     23.78 o 
  -2   8   7      602.64      615.14     24.81 o 
  -1   8   7      959.20     1011.84     32.42 o 
   0   8   7       87.45       96.37      8.22 o 
   1   8   7       52.43       85.19      8.16 o 
   2   8   7     3250.74     3315.29    125.15 o 
   3   8   7      586.13      599.44     52.84 o 
   4   8   7      228.51      214.80     25.56 o 
   5   8   7      363.48      339.47     33.04 o 
   6   8   7      118.14      161.27     25.22 o 
   7   8   7       83.13      139.00     25.91 o 
   8   8   7        9.09       23.65     26.32 o 
   9   8   7      124.32       78.20     69.91 o 
 -13   9   7      164.59      228.37     58.05 o 
 -12   9   7      996.19      741.32     99.52 o 
 -11   9   7       90.61       90.47     41.19 o 
 -10   9   7      465.29      503.97     72.24 o 
  -9   9   7       34.89       24.06     15.22 o 
  -8   9   7       68.95       86.50     19.40 o 
  -7   9   7      156.97      169.98     23.37 o 
  -6   9   7     2418.43     1983.93    107.54 o 
  -5   9   7      162.43      159.76     16.18 o 
  -4   9   7     1973.37     1860.28     79.85 o 
  -3   9   7      227.37      225.90     19.19 o 
  -2   9   7      163.69      149.35      9.80 o 
  -1   9   7      247.70      320.69     14.46 o 
   0   9   7      266.32      287.04     14.53 o 
   1   9   7        8.29        4.87      8.02 o 
   2   9   7     9587.53     9294.14    376.76 o 
   3   9   7        0.80       13.71     12.27 o 
   4   9   7     1764.20     1650.21     97.60 o 
   5   9   7       88.12      107.19     22.21 o 
   6   9   7      274.68      227.55     73.95 o 
   7   9   7       17.83       21.73     36.67 o 
   8   9   7      233.50      190.74     67.17 o 
 -12  10   7       35.36       32.08     37.90 o 
 -11  10   7       54.38       54.90     21.93 o 
 -10  10   7       11.03       19.47     16.93 o 
  -9  10   7      174.48      234.61     30.09 o 
  -8  10   7        1.47        0.55     13.78 o 
  -7  10   7      651.22      594.44     75.12 o 
  -6  10   7      567.77      631.72     40.78 o 
  -5  10   7      455.88      483.47     30.50 o 
  -4  10   7      541.98      569.56     39.48 o 
  -3  10   7      652.63      589.71     38.79 o 
  -2  10   7      352.62      335.09     19.60 o 
  -1  10   7       87.46       97.87      9.46 o 
   0  10   7      238.83      249.21     17.34 o 
   1  10   7      570.02      534.53     30.02 o 
   2  10   7     1339.55     1342.68     70.87 o 
   3  10   7        1.31       -5.55     11.24 o 
   4  10   7     1374.70     1201.28     75.53 o 
   5  10   7       20.69       33.04     26.25 o 
   6  10   7       42.84       45.58     21.11 o 
   7  10   7      557.32      624.11     70.60 o 
 -12  11   7       98.40      109.05     28.31 o 
 -11  11   7       31.75       24.33     21.04 o 
 -10  11   7      465.72      486.28     48.39 o 
  -9  11   7      370.07      428.64     43.39 o 
  -8  11   7      196.22      174.71     27.90 o 
  -7  11   7      275.93      274.77     33.10 o 
  -6  11   7       11.98       20.84     11.24 o 
  -5  11   7      364.80      348.04     25.56 o 
  -4  11   7      303.97      386.70     31.12 o 
  -3  11   7     1400.83     1372.97     68.61 o 
  -2  11   7      714.32      664.14     31.66 o 
  -1  11   7        4.88        7.13     14.94 o 
   0  11   7      760.35      689.64     39.89 o 
   1  11   7       73.09       37.83     13.37 o 
   2  11   7     1629.40     1431.50     75.60 o 
   3  11   7        4.57       20.22     14.26 o 
   4  11   7      271.67      262.23     31.73 o 
   5  11   7      115.11      112.61     33.52 o 
   6  11   7       49.39        3.29     39.96 o 
   7  11   7       30.44       28.79     30.23 o 
 -12  12   7      580.73      742.14     67.72 o 
 -11  12   7       60.34       60.31     25.36 o 
 -10  12   7      712.76      801.08     68.47 o 
  -9  12   7       47.22       40.16     21.32 o 
  -8  12   7       55.99       49.14     22.00 o 
  -7  12   7        9.00       10.42     11.51 o 
  -6  12   7      678.88      717.33     47.36 o 
  -5  12   7     2396.23     1927.31    108.43 o 
  -4  12   7       32.61       33.93     13.71 o 
  -3  12   7      915.43      841.73     90.68 o 
  -2  12   7      328.33      340.98     38.24 o 
  -1  12   7       73.32      101.23     29.61 o 
   0  12   7       44.48       84.51     21.25 o 
   1  12   7      120.48      107.74     21.04 o 
   2  12   7      805.17      819.45     50.17 o 
   3  12   7      155.02      114.73     20.42 o 
   4  12   7      949.95      903.55     79.44 o 
   5  12   7      180.92      213.22     32.01 o 
   6  12   7        2.85       22.82     27.76 o 
 -11  13   7       69.79       69.77     28.44 o 
 -10  13   7      151.96      140.57     31.46 o 
  -9  13   7       16.93       51.75     22.55 o 
  -8  13   7      291.28      317.13    113.71 o 
  -7  13   7       11.62       12.54     13.64 o 
  -6  13   7     1012.00     1004.09     62.64 o 
  -5  13   7      702.52      647.35     83.82 o 
  -4  13   7     1158.66     1129.04     69.09 o 
  -3  13   7        2.79        3.77     14.19 o 
  -2  13   7        2.59       15.28     14.94 o 
  -1  13   7      147.25      205.62     29.33 o 
   0  13   7       74.11       49.07     32.49 o 
   1  13   7      711.42      626.03     87.94 o 
   2  13   7      723.73      609.45     63.88 o 
   3  13   7       29.05       15.63     25.02 o 
   4  13   7      104.59       92.73     24.54 o 
   5  13   7       47.56       66.62     36.67 o 
 -11  14   7      309.47      401.50     50.24 o 
 -10  14   7      271.90      273.74     41.88 o 
  -9  14   7      508.26      542.48     56.06 o 
  -8  14   7      165.50      201.30     33.79 o 
  -7  14   7       38.16       53.19     31.66 o 
  -6  14   7        6.91        4.39     15.70 o 
  -5  14   7      120.35      193.76     25.22 o 
  -4  14   7      104.47      177.04     79.71 o 
  -3  14   7      112.72      134.40     35.98 o 
  -2  14   7       16.75       12.61     13.98 o 
  -1  14   7      247.38      356.20     56.61 o 
   0  14   7       10.95      -26.04     27.90 o 
   1  14   7       40.04       10.97     32.01 o 
   2  14   7       54.50       98.97     43.04 o 
   4  14   7        0.58      -10.21     36.87 o 
 -10  15   7     1084.81     1016.09     84.51 o 
  -9  15   7       73.69       40.92     25.43 o 
  -8  15   7      102.17       66.55     16.86 o 
  -7  15   7      210.17      269.01     29.61 o 
  -6  15   7      679.78      707.73     91.09 o 
  -5  15   7        5.63       -0.07     18.23 o 
  -4  15   7     2029.76     1812.78    168.13 o 
  -3  15   7       26.71      -17.75     17.75 o 
  -2  15   7      927.32      887.92     71.69 o 
  -1  15   7      213.92      261.82     57.64 o 
   0  15   7        0.62       31.46     34.68 o 
   1  15   7       55.16       68.47     37.70 o 
   2  15   7      481.53      440.02     79.09 o 
  -9  16   7       29.35       53.73     36.33 o 
  -8  16   7       13.08       13.71     16.86 o 
  -7  16   7       26.71       32.21     32.56 o 
  -6  16   7      820.75      947.48     74.84 o 
  -5  16   7       50.99       50.24     34.41 o 
  -4  16   7     1464.87     1323.90    153.12 o 
  -3  16   7      176.35      235.43     35.91 o 
  -2  16   7      478.05      555.85     84.58 o 
  -1  16   7        1.43      -13.50     32.28 o 
   0  16   7       17.35      -10.14     22.21 o 
   1  16   7       10.59       -0.62     22.96 o 
   2  16   7      477.44      330.63     71.83 o 
  -8  17   7       65.18       49.42     22.34 o 
  -7  17   7       24.53       32.42     23.44 o 
  -6  17   7      182.12      171.42     32.28 o 
  -5  17   7        3.51        6.10     23.65 o 
  -4  17   7       32.46       49.83     25.91 o 
  -3  17   7       10.37       53.67     41.40 o 
  -2  17   7       44.60       86.63     43.18 o 
  -1  17   7      161.92      169.98     32.97 o 
   0  17   7       46.02       34.54     27.14 o 
  -6  18   7       13.51       12.20     24.95 o 
  -5  18   7       20.55       44.07     31.94 o 
  -4  18   7      208.69      261.00     66.89 o 
  -3  18   7      140.11      138.45     49.35 o 
  -2  18   7       16.76       68.20     45.44 o 
   1 -21   8      275.09      350.71     39.75 o 
   2 -21   8      732.77      935.21     74.16 o 
   3 -21   8     1196.66     1039.80    115.08 o 
   4 -21   8       89.72      101.64     39.68 o 
   5 -21   8      828.63      797.79     62.85 o 
   6 -21   8      238.11      213.77     37.56 o 
   7 -21   8       49.46      108.09     48.73 o 
  -1 -20   8       61.24       33.72     22.82 o 
   0 -20   8      544.85      524.94     47.57 o 
   1 -20   8      513.37      486.42     49.42 o 
   2 -20   8      730.52      759.27    130.50 o 
   3 -20   8     1009.10      957.01     96.16 o 
   4 -20   8      202.77      176.21     33.72 o 
   5 -20   8      248.67      236.18     53.87 o 
   6 -20   8      257.62      269.01     51.95 o 
   7 -20   8       26.43       42.08     23.65 o 
   8 -20   8      821.38      836.11     89.03 o 
   9 -20   8      192.24      161.96     44.07 o 
  -3 -19   8      290.87      263.12     35.16 o 
  -2 -19   8      151.09      145.10     33.58 o 
  -1 -19   8      160.04       89.17     48.18 o 
   0 -19   8     1427.15     1333.56     83.07 o 
   1 -19   8      307.53      275.25     32.83 o 
   2 -19   8      523.01      561.13     46.81 o 
   3 -19   8       33.01       14.12     26.80 o 
   4 -19   8      349.33      286.97     54.35 o 
   5 -19   8      521.81      566.06     44.55 o 
   6 -19   8      953.51      984.29     76.15 o 
   7 -19   8      505.48      558.39     43.04 o 
   8 -19   8      240.85      263.60     59.15 o 
   9 -19   8      407.50      430.97     47.77 o 
  10 -19   8        6.83       -4.11     21.38 o 
  -4 -18   8      300.38      306.30     32.97 o 
  -3 -18   8      552.79      508.70     41.53 o 
  -2 -18   8      124.11      204.18     26.52 o 
  -1 -18   8      238.50      290.95     44.28 o 
   0 -18   8        0.55       14.05     18.16 o 
   1 -18   8        3.68       -3.36     16.24 o 
   2 -18   8       48.34       59.83     19.26 o 
   3 -18   8     1046.00      893.68     72.99 o 
   4 -18   8      584.62      546.46     41.53 o 
   5 -18   8      382.37      439.27     36.39 o 
   6 -18   8      106.92       94.38     20.22 o 
   7 -18   8     1793.41     1661.31     91.77 o 
   8 -18   8       19.85       52.71     18.92 o 
   9 -18   8       45.54       34.27     17.61 o 
  10 -18   8      378.47      354.55     39.41 o 
  -5 -17   8      812.57      906.01     73.82 o 
  -4 -17   8       40.18       70.05     25.36 o 
  -3 -17   8      252.64      257.84     28.79 o 
  -2 -17   8      294.34      292.46     29.88 o 
  -1 -17   8       64.32       45.99     16.93 o 
   0 -17   8     1124.04     1143.50     72.03 o 
   1 -17   8      195.99      258.80     29.13 o 
   2 -17   8      319.77      308.15     31.05 o 
   3 -17   8     2063.44     1863.43     85.81 o 
   4 -17   8       89.69       75.26     17.75 o 
   5 -17   8      165.65      181.08     33.10 o 
   6 -17   8      350.84      322.41     35.91 o 
   7 -17   8      132.30      129.06     21.59 o 
   8 -17   8      678.65      668.94     46.61 o 
   9 -17   8      913.60      981.68     69.91 o 
  10 -17   8       27.42       35.30     17.82 o 
  11 -17   8      194.53      242.63     33.65 o 
  -6 -16   8      418.19      569.90     67.92 o 
  -5 -16   8       75.77      109.39     27.76 o 
  -4 -16   8      232.57      257.77     39.96 o 
  -3 -16   8      208.72      192.05     24.26 o 
  -2 -16   8      258.34      287.52     33.10 o 
  -1 -16   8       40.38       10.97     13.57 o 
   0 -16   8     1237.56     1118.01     69.84 o 
   1 -16   8      160.78      151.13     22.69 o 
   2 -16   8      602.41      712.80     45.03 o 
   3 -16   8      414.35      348.86     26.87 o 
   4 -16   8      930.38      818.29     53.94 o 
   5 -16   8       58.02       50.31     12.41 o 
   6 -16   8     1990.71     2023.06     92.87 o 
   7 -16   8      793.82      757.90     49.21 o 
   8 -16   8      714.97      754.06     57.64 o 
   9 -16   8      618.93      618.91     76.28 o 
  10 -16   8       56.91       94.10     21.11 o 
  11 -16   8      453.29      395.88     36.67 o 
  -6 -15   8       42.50       44.82     22.82 o 
  -5 -15   8      209.21      195.95     43.93 o 
  -4 -15   8       52.84       73.27     22.89 o 
  -3 -15   8     1190.67     1267.49     68.88 o 
  -2 -15   8      188.67      152.29     20.36 o 
  -1 -15   8       82.36      104.25     17.96 o 
   0 -15   8      568.78      650.43     70.32 o 
   1 -15   8       93.06       66.96     21.25 o 
   2 -15   8     1074.25     1031.10     56.82 o 
   3 -15   8     1375.64     1388.94     65.73 o 
   4 -15   8      250.86      356.20     20.49 o 
   5 -15   8      302.59      328.51     17.61 o 
   6 -15   8     1554.45     1565.43     73.61 o 
   7 -15   8     2508.81     2438.27    109.25 o 
   8 -15   8      199.84      190.68     23.65 o 
   9 -15   8      216.05      303.15     29.75 o 
  10 -15   8      264.58      241.26     27.14 o 
  11 -15   8      253.45      254.69     34.41 o 
  12 -15   8      238.19      170.59     25.02 o 
  -7 -14   8      178.03      211.99     34.06 o 
  -6 -14   8      225.09      281.08     36.26 o 
  -5 -14   8     1316.30     1400.11    126.59 o 
  -4 -14   8       32.06       27.07     17.48 o 
  -3 -14   8     1935.76     1996.19    100.96 o 
  -2 -14   8      440.48      439.40     32.08 o 
  -1 -14   8      677.52      627.40     39.89 o 
   0 -14   8      812.97      688.61     46.47 o 
   1 -14   8       45.09       41.33     12.89 o 
   2 -14   8      229.61      250.65     17.55 o 
   3 -14   8     2405.47     2264.80     82.73 o 
   4 -14   8      240.76      249.82     16.11 o 
   5 -14   8      418.01      523.98     28.31 o 
   6 -14   8      460.42      523.50     30.98 o 
   7 -14   8      111.85      121.04     16.04 o 
   8 -14   8      356.76      302.12     35.09 o 
   9 -14   8      389.37      412.12     30.91 o 
  10 -14   8      170.85      145.99     20.36 o 
  11 -14   8     1300.23     1322.73     76.49 o 
  12 -14   8      364.10      340.23     36.26 o 
  -8 -13   8     1091.58     1180.79     83.62 o 
  -7 -13   8      800.86      972.50     71.76 o 
  -6 -13   8     1203.63     1233.70     84.51 o 
  -5 -13   8      355.02      366.20     55.04 o 
  -4 -13   8      103.94       79.09     41.67 o 
  -3 -13   8      702.55      701.91     54.01 o 
  -2 -13   8     4077.51     3930.09    188.34 o 
  -1 -13   8     1175.77     1086.89     58.05 o 
   0 -13   8     1467.90     1419.85     73.13 o 
   1 -13   8      191.54      190.20     14.26 o 
   2 -13   8      750.85      810.40     33.10 o 
   3 -13   8      379.16      462.43     22.89 o 
   4 -13   8      204.08      180.19     11.86 o 
   5 -13   8       30.69       34.27      9.12 o 
   6 -13   8      100.88       74.64     11.79 o 
   7 -13   8     1014.48     1138.64     50.24 o 
   8 -13   8      888.10      838.23     46.20 o 
   9 -13   8      667.29      614.59     38.45 o 
  10 -13   8      287.69      338.24     34.41 o 
  11 -13   8      356.41      394.72     31.46 o 
  12 -13   8       57.99       42.77     16.24 o 
  -8 -12   8       86.67      114.53     42.84 o 
  -7 -12   8       22.81       47.22     28.99 o 
  -6 -12   8      710.17      781.41     61.48 o 
  -5 -12   8      764.37      721.10     54.35 o 
  -4 -12   8       87.02       56.75     20.90 o 
  -3 -12   8       73.90       69.64     17.48 o 
  -2 -12   8     5552.57     5715.04    268.19 o 
  -1 -12   8        6.28        4.04      8.98 o 
   0 -12   8     1951.33     1928.55     82.86 o 
   1 -12   8      339.87      305.20     16.38 o 
   2 -12   8      650.98      610.41     26.59 o 
   3 -12   8      104.14       78.89      9.80 o 
   4 -12   8      208.03      182.66     14.74 o 
   5 -12   8     1138.07     1198.95     47.15 o 
   6 -12   8     2182.14     1993.11     74.98 o 
   7 -12   8       23.35       31.66      9.60 o 
   8 -12   8      546.47      583.81     36.12 o 
   9 -12   8      876.99      860.92     47.36 o 
  10 -12   8      185.34      210.96     22.00 o 
  11 -12   8       35.24       27.62     14.32 o 
  12 -12   8       77.19       65.59     18.71 o 
  13 -12   8       89.26      111.79     26.04 o 
  -9 -11   8      324.02      362.23     47.57 o 
  -8 -11   8       52.08       47.77     20.42 o 
  -7 -11   8      341.57      407.67     57.98 o 
  -6 -11   8      371.46      432.96     39.62 o 
  -5 -11   8     2125.34     2035.74    123.10 o 
  -4 -11   8       11.72       13.09     12.68 o 
  -3 -11   8      486.59      528.57     42.01 o 
  -2 -11   8      476.17      462.02     26.52 o 
  -1 -11   8     3407.81     3571.76    139.00 o 
   0 -11   8       92.65      115.08     11.99 o 
   1 -11   8      146.22      187.45     12.27 o 
   2 -11   8      728.59      772.09     31.05 o 
   3 -11   8      527.27      544.47     22.41 o 
   4 -11   8      181.58      212.61     11.99 o 
   5 -11   8     3512.94     3443.67    116.17 o 
   6 -11   8     1150.97     1062.63     43.04 o 
   7 -11   8      697.85      763.39     41.26 o 
   8 -11   8      887.54      885.25     47.15 o 
   9 -11   8      196.16      201.16     23.30 o 
  10 -11   8      144.12      166.48     19.53 o 
  11 -11   8     1433.63     1419.71     70.39 o 
  12 -11   8      188.23      225.63     29.47 o 
  13 -11   8      675.79      719.73     55.11 o 
  -9 -10   8        3.25        6.79     23.10 o 
  -8 -10   8      585.43      628.84     69.29 o 
  -7 -10   8      759.45      677.99     66.76 o 
  -6 -10   8     1420.45     1401.82     88.42 o 
  -5 -10   8     1041.34      999.43     65.93 o 
  -4 -10   8     1112.29     1092.58     69.64 o 
  -3 -10   8     1775.08     1831.56     96.50 o 
  -2 -10   8      383.68      383.06     23.58 o 
  -1 -10   8      109.26      102.88      9.94 o 
   0 -10   8     1283.77     1222.05     45.58 o 
   1 -10   8      850.03      805.61     29.68 o 
   2 -10   8       17.27       35.16      7.13 o 
   3 -10   8     6688.33     6388.64    184.37 o 
   4 -10   8      228.44      213.64     12.68 o 
   5 -10   8     3431.02     3502.75    110.14 o 
   6 -10   8     1932.58     1843.28     65.04 o 
   7 -10   8     1606.83     1532.39     59.35 o 
   8 -10   8      134.32       92.05     18.23 o 
   9 -10   8     1663.09     1558.02     75.05 o 
  10 -10   8      165.75      199.24     36.67 o 
  11 -10   8     1230.52     1098.61     57.44 o 
  12 -10   8       69.14      103.01     22.96 o 
  13 -10   8      336.26      375.52     37.76 o 
 -10  -9   8      226.05      280.32     34.27 o 
  -9  -9   8      584.66      623.91     50.38 o 
  -8  -9   8     1332.84     1455.97     92.32 o 
  -7  -9   8      441.24      479.84     40.44 o 
  -6  -9   8      838.01      797.59     55.52 o 
  -5  -9   8      692.54      663.87     46.47 o 
  -4  -9   8     2030.94     2050.13     92.39 o 
  -3  -9   8       45.51       47.70      8.16 o 
  -2  -9   8     1388.82     1275.51     52.43 o 
  -1  -9   8     1616.46     1640.07     66.21 o 
   0  -9   8     5333.84     5444.79    188.69 o 
   1  -9   8      255.55      266.41     13.16 o 
   2  -9   8     4122.14     4158.59    158.32 o 
   3  -9   8     1792.07     1666.52     48.66 o 
   4  -9   8      170.89      239.34     14.46 o 
   5  -9   8      134.89      161.20     10.90 o 
   6  -9   8     1233.82     1202.38     44.34 o 
   7  -9   8     1205.53     1153.10     46.06 o 
   8  -9   8      213.04      232.89     20.36 o 
   9  -9   8      310.53      308.08     24.26 o 
  10  -9   8      118.55      110.35     15.90 o 
  11  -9   8      115.74      131.80     17.00 o 
  12  -9   8        4.64       -0.89     16.72 o 
  13  -9   8       41.42       42.29     20.22 o 
 -10  -8   8      224.05      249.48     49.83 o 
  -9  -8   8      531.88      524.60     44.41 o 
  -8  -8   8      454.89      506.16     40.64 o 
  -7  -8   8       32.50       32.49     13.09 o 
  -6  -8   8      270.41      252.22     24.81 o 
  -5  -8   8     3794.17     3878.00    193.90 o 
  -4  -8   8      571.49      636.66     29.33 o 
  -3  -8   8     4788.35     4965.98    176.42 o 
  -2  -8   8       35.84       30.43      6.10 o 
  -1  -8   8     1438.28     1439.59     65.25 o 
   0  -8   8     3902.58     4235.43    147.36 o 
   1  -8   8     2079.76     2386.66     79.57 o 
   2  -8   8     1798.10     1888.04     62.51 o 
   3  -8   8      278.29      228.37     15.28 o 
   4  -8   8      161.42      203.22     11.58 o 
   5  -8   8     2292.42     2173.50     69.36 o 
   6  -8   8      189.78      188.55     13.02 o 
   7  -8   8     1402.01     1424.92     59.63 o 
   8  -8   8       96.80      116.72     18.23 o 
   9  -8   8      239.37      230.63     22.07 o 
  10  -8   8      366.52      353.18     30.36 o 
  11  -8   8     1230.01     1227.26     62.16 o 
  12  -8   8      757.71      727.54     52.84 o 
  13  -8   8      140.59      103.77     24.13 o 
 -11  -7   8      296.70      353.93     38.24 o 
 -10  -7   8       29.64       22.62     22.48 o 
  -9  -7   8      277.55      332.41     32.08 o 
  -8  -7   8       26.59       28.85     20.90 o 
  -7  -7   8      238.42      273.88     40.57 o 
  -6  -7   8      677.54      743.71     55.45 o 
  -5  -7   8     1644.49     1671.25     87.11 o 
  -4  -7   8       66.68       52.09     11.31 o 
  -3  -7   8     1795.06     1749.32     64.22 o 
  -2  -7   8      394.31      484.36     23.03 o 
  -1  -7   8      180.34      214.05     15.15 o 
   0  -7   8      229.46      226.18     17.07 o 
   1  -7   8        2.89       29.75      5.14 o 
   2  -7   8      304.18      361.27     15.83 o 
   3  -7   8     9977.80     9626.01    311.85 o 
   4  -7   8     1988.90     2015.45     64.63 o 
   5  -7   8     6147.25     5948.90    183.48 o 
   6  -7   8      603.16      564.49     24.06 o 
   7  -7   8     1143.96     1202.31     52.02 o 
   8  -7   8      123.14      157.02     14.94 o 
   9  -7   8      554.81      522.95     28.79 o 
  10  -7   8      150.50      136.19     14.67 o 
  11  -7   8     2288.37     2212.98    100.48 o 
  12  -7   8      115.93       90.06     21.32 o 
  13  -7   8      153.59      162.92     27.42 o 
 -11  -6   8      169.14      166.69     25.84 o 
 -10  -6   8       88.64      109.80     33.10 o 
  -9  -6   8       83.61      126.45     30.16 o 
  -8  -6   8      729.43      750.50     72.51 o 
  -7  -6   8       42.13       69.50     19.47 o 
  -6  -6   8      250.18      296.02     25.15 o 
  -5  -6   8       84.51       94.38     14.12 o 
  -4  -6   8      683.12      741.93     42.01 o 
  -3  -6   8      503.46      520.14     31.60 o 
  -2  -6   8     2224.92     2082.69     83.00 o 
  -1  -6   8       48.62       55.65     12.41 o 
   0  -6   8    11481.58    11776.14    479.43 o 
   1  -6   8     7397.53     7391.84    239.06 o 
   2  -6   8     3397.19     3546.13    116.93 o 
   3  -6   8     4997.83     5221.43    170.80 o 
   4  -6   8       17.35       26.87      5.89 o 
   5  -6   8     3362.52     3608.57    112.27 o 
   6  -6   8     1613.54     1608.47     55.52 o 
   7  -6   8      452.04      479.77     23.85 o 
   8  -6   8     2153.42     2112.30     85.06 o 
   9  -6   8     2320.97     2160.76     88.07 o 
  10  -6   8      773.28      770.79     37.35 o 
  11  -6   8     1305.17     1269.00     62.37 o 
  12  -6   8      222.25      200.82     26.59 o 
  13  -6   8      207.48      204.25     30.23 o 
 -11  -5   8       65.77       68.54     20.15 o 
 -10  -5   8       96.85      133.51     33.72 o 
  -9  -5   8     1339.92     1180.44     99.38 o 
  -8  -5   8     1524.79     1395.93     93.28 o 
  -7  -5   8      171.41      210.76     24.13 o 
  -6  -5   8     3442.30     3618.23    178.13 o 
  -5  -5   8     2994.87     2861.77    142.56 o 
  -4  -5   8     1171.77     1238.43     65.11 o 
  -3  -5   8     3763.41     3807.33    186.56 o 
  -2  -5   8      941.66     1045.83     67.17 o 
  -1  -5   8       38.98       26.94     11.99 o 
   0  -5   8     1946.32     1952.53     82.25 o 
   1  -5   8      849.67      799.16     33.04 o 
   2  -5   8      204.94      144.96     13.43 o 
   3  -5   8     5149.76     5277.70    162.44 o 
   4  -5   8     4933.26     5002.65    152.57 o 
   5  -5   8       31.68       26.73      5.83 o 
   6  -5   8     2569.64     2675.21     95.27 o 
   7  -5   8      979.36      967.91     44.34 o 
   8  -5   8      890.38      805.13     37.49 o 
   9  -5   8      792.78      695.19     43.18 o 
  10  -5   8     2875.16     2613.52    105.34 o 
  11  -5   8       10.86       21.04     13.71 o 
  12  -5   8       80.83       40.78     17.89 o 
  13  -5   8       81.93       83.55     23.03 o 
 -12  -4   8       13.64       50.86     22.69 o 
 -11  -4   8     1080.84     1287.23    173.47 o 
 -10  -4   8       53.43       31.53     20.63 o 
  -9  -4   8     1018.62     1090.11     77.86 o 
  -8  -4   8       31.71       40.16     13.91 o 
  -7  -4   8       91.75       88.48     13.37 o 
  -6  -4   8      527.82      500.26     40.30 o 
  -5  -4   8     4546.52     4622.19    224.53 o 
  -4  -4   8      250.78      285.19     21.93 o 
  -3  -4   8      225.92      201.16     17.13 o 
  -2  -4   8      733.79      806.22     52.98 o 
  -1  -4   8     2193.98     2158.49    103.90 o 
   0  -4   8      527.07      447.15     26.39 o 
   1  -4   8     2757.29     2696.87     95.06 o 
   2  -4   8      137.36      142.70     10.35 o 
   3  -4   8     7988.89     8034.33    256.68 o 
   4  -4   8    10098.14    10590.90    300.95 o 
   5  -4   8     7275.95     7088.63    213.02 o 
   6  -4   8      298.62      241.19     12.61 o 
   7  -4   8     1892.16     1805.18     67.03 o 
   8  -4   8      153.47      157.50     13.37 o 
   9  -4   8      342.85      324.67     21.93 o 
  10  -4   8      336.36      302.26     24.40 o 
  11  -4   8     1577.35     1562.75     73.47 o 
  12  -4   8       61.25      100.14     22.41 o 
  13  -4   8     1145.82     1133.15    102.19 o 
 -12  -3   8       47.07       46.47     23.85 o 
 -11  -3   8     1118.47     1014.99    144.55 o 
 -10  -3   8      273.36      238.52     65.11 o 
  -9  -3   8       74.69       71.14     18.51 o 
  -8  -3   8      460.65      500.20     94.45 o 
  -7  -3   8      225.80      259.83     22.48 o 
  -6  -3   8     1100.35     1062.76     51.27 o 
  -5  -3   8     1568.63     1545.89     80.26 o 
  -4  -3   8      226.64      288.62     21.80 o 
  -3  -3   8     1690.07     1697.23     85.47 o 
  -2  -3   8      260.27      253.59     33.65 o 
  -1  -3   8      746.11      766.88     39.68 o 
   0  -3   8     1036.07     1127.26     48.80 o 
   1  -3   8       76.42       64.36      6.44 o 
   2  -3   8     5374.40     5434.38    160.86 o 
   3  -3   8     1646.17     2377.54     72.51 o 
   4  -3   8     5943.51     6038.34    173.68 o 
   5  -3   8     2660.34     2568.22     80.05 o 
   6  -3   8     1461.91     1504.15     48.87 o 
   7  -3   8        5.92       10.76      7.68 o 
   8  -3   8     1317.36     1189.49     46.95 o 
   9  -3   8     3217.90     3029.69    119.94 o 
  10  -3   8      115.65      119.33     17.96 o 
  11  -3   8     1868.75     1947.12     89.92 o 
  12  -3   8      215.55      223.98     33.93 o 
 -12  -2   8       76.95       42.22     23.10 o 
 -11  -2   8        0.61       10.28     35.50 o 
 -10  -2   8      801.25      782.78     73.13 o 
  -9  -2   8      600.14      618.15     62.71 o 
  -8  -2   8     1750.21     1894.76    111.65 o 
  -7  -2   8     1300.03     1307.38     67.24 o 
  -6  -2   8     2990.56     1407.65    141.33 o 
  -5  -2   8       47.34        8.09     11.79 o 
  -4  -2   8      348.05      392.66     26.32 o 
  -3  -2   8     9772.33    11477.92    549.89 o 
  -2  -2   8    13409.98    14201.04    980.72 o 
  -1  -2   8     2162.11     2247.11    158.87 o 
   0  -2   8     6452.75     6193.51    226.73 o 
   1  -2   8     1884.76     1974.81     63.74 o 
   2  -2   8    13912.26    14249.29    413.63 o 
   3  -2   8     9970.67    11494.58    327.00 o 
   4  -2   8      382.15      425.15     16.24 o 
   5  -2   8       48.32       44.21      6.17 o 
   6  -2   8     2965.84     2881.03     96.16 o 
   7  -2   8     1297.37     1228.35     47.84 o 
   8  -2   8     1674.11     1726.77     65.32 o 
   9  -2   8      551.63      550.64     28.85 o 
  10  -2   8      769.00      767.57     51.06 o 
  11  -2   8        0.62      -14.67     14.67 o 
  12  -2   8       65.80       50.10     21.32 o 
 -12  -1   8      271.07      258.12     35.91 o 
 -11  -1   8     1827.09     1898.59    223.30 o 
 -10  -1   8      108.82       10.90     24.81 o 
  -8  -1   8     1272.08     1259.88     75.60 o 
  -7  -1   8        4.91        0.96     10.69 o 
  -6  -1   8     1513.93     1570.70     78.07 o 
  -5  -1   8     2688.96     2475.49    118.09 o 
  -4  -1   8     6184.63     5926.55    316.44 o 
  -3  -1   8     1757.96     2611.74    151.68 o 
  -2  -1   8     5532.55     6042.52    250.58 o 
  -1  -1   8       62.74       48.25     10.97 o 
   0  -1   8     1000.30     1084.49     42.01 o 
   1  -1   8      751.08      732.82     22.48 o 
   2  -1   8      214.06      184.16     10.55 o 
   3  -1   8     1934.71     1797.29     53.53 o 
   4  -1   8      212.47      291.08     12.61 o 
   5  -1   8     1691.55     1639.65     49.96 o 
   6  -1   8     1057.56     1008.00     37.01 o 
   7  -1   8      229.27      257.09     16.24 o 
   8  -1   8      373.71      382.17     26.18 o 
   9  -1   8       91.11      116.65     16.11 o 
  10  -1   8      255.40      246.19     24.13 o 
  11  -1   8     1163.35     1218.21     79.64 o 
  12  -1   8       37.45       37.63     27.55 o 
 -13   0   8     1268.49     1348.64    137.08 o 
 -12   0   8       61.17       83.96     30.84 o 
 -11   0   8     1526.77     1422.59    107.81 o 
 -10   0   8      366.67      347.01     66.83 o 
  -9   0   8      298.78      266.89     55.24 o 
  -8   0   8      185.39      223.30     25.09 o 
  -7   0   8     2036.10     1972.62    113.71 o 
  -6   0   8      237.92      225.01     18.85 o 
  -5   0   8     6758.22     7133.59    327.62 o 
  -4   0   8     9423.92    10272.74    551.94 o 
  -3   0   8     7939.63     8191.83    347.35 o 
  -2   0   8      109.47       74.36     21.25 o 
  -1   0   8     2509.26     2656.57     99.38 o 
   0   0   8      436.99      393.48     14.87 o 
   1   0   8     2404.32     2318.05     69.84 o 
   2   0   8      742.85      729.18     23.37 o 
   3   0   8      276.50      226.18     10.55 o 
   4   0   8      209.86      220.01     11.17 o 
   5   0   8     4414.72     4325.42    132.35 o 
   6   0   8      430.56      395.88     23.92 o 
   7   0   8      107.34      102.19     11.10 o 
   8   0   8       39.58       29.40      8.84 o 
   9   0   8     1163.34     1054.40     52.09 o 
  10   0   8       47.22       34.00     13.91 o 
  11   0   8     1092.32     1164.06     77.24 o 
  12   0   8       14.77       -1.37     20.22 o 
 -13   1   8       66.74       98.56     36.53 o 
 -12   1   8       96.85      100.82     30.36 o 
 -11   1   8        8.79        7.27     21.25 o 
 -10   1   8     3136.31     2881.37    204.79 o 
  -9   1   8      927.23      941.45    117.00 o 
  -8   1   8      999.91      950.57     66.21 o 
  -7   1   8     1083.75     1095.18     67.51 o 
  -6   1   8     2904.78     2985.55    142.90 o 
  -5   1   8       37.13       29.06      8.29 o 
  -4   1   8     4659.78     5139.04    278.82 o 
  -3   1   8     5375.33     5792.77    269.91 o 
  -2   1   8      255.40      214.66     16.72 o 
  -1   1   8      768.36      735.76     25.02 o 
   0   1   8     2120.66     2057.67     59.77 o 
   1   1   8       48.19       34.27      4.80 o 
   2   1   8      793.59      884.29     28.10 o 
   3   1   8     3810.16     3857.30    112.13 o 
   4   1   8     1166.89     1181.13     38.86 o 
   5   1   8     3051.86     2967.53     91.77 o 
   6   1   8     3444.51     3375.67    111.65 o 
   7   1   8      198.24      258.46     16.45 o 
   8   1   8     1470.87     1447.13     55.79 o 
   9   1   8     1344.30     1306.28     68.06 o 
  10   1   8       96.19      105.14     18.71 o 
  11   1   8       53.22       76.83     32.08 o 
 -13   2   8      179.54      195.20     45.10 o 
 -12   2   8      226.56      213.29     40.99 o 
 -11   2   8     1306.41     1222.05    122.20 o 
 -10   2   8      770.96      764.69     79.64 o 
  -9   2   8     2466.82     2412.09    171.00 o 
  -8   2   8     2306.20     2217.57    160.11 o 
  -7   2   8      509.97      487.65     28.72 o 
  -6   2   8     1707.73     1689.35     83.00 o 
  -5   2   8     3254.05     3556.96    148.46 o 
  -4   2   8       20.06       31.19      7.13 o 
  -3   2   8     5464.21     5735.47    258.60 o 
  -2   2   8     2965.97     3061.56    112.27 o 
  -1   2   8     7719.97     7933.30    250.85 o 
   0   2   8    10775.25    11334.06    332.76 o 
   1   2   8       56.67       58.60      7.13 o 
   2   2   8     1913.55     1800.52     53.94 o 
   3   2   8      399.90      330.36     18.37 o 
   4   2   8      752.56      752.08     26.32 o 
   5   2   8       74.67       70.66     11.10 o 
   6   2   8      287.92      390.95     19.19 o 
   7   2   8       37.81       52.30      9.53 o 
   8   2   8      759.16      800.40     47.09 o 
   9   2   8       66.39       45.85     14.67 o 
  10   2   8       72.34       69.70     20.49 o 
  11   2   8      159.66      173.06     33.86 o 
 -13   3   8      133.36      143.38     42.70 o 
 -12   3   8      117.16      159.22     37.22 o 
 -11   3   8     2109.15     2173.23    208.50 o 
 -10   3   8      169.18      222.34     36.60 o 
  -9   3   8      489.23      497.59     55.72 o 
  -8   3   8      103.80      100.75     20.70 o 
  -7   3   8     1056.75     1123.63     67.10 o 
  -6   3   8      612.78      568.32     31.80 o 
  -5   3   8     6007.73     5906.88    217.41 o 
  -4   3   8     1826.92     1945.41     87.80 o 
  -3   3   8    10017.80     9953.00    425.69 o 
  -2   3   8      337.83      404.38     14.94 o 
  -1   3   8        2.63       28.79      5.00 o 
   0   3   8      289.79      281.15     10.83 o 
   1   3   8      188.01      211.03     10.69 o 
   2   3   8      351.62      439.47     17.48 o 
   3   3   8     1789.93     1664.19     50.24 o 
   4   3   8       79.44       53.53      7.06 o 
   5   3   8     1706.05     1654.46     57.50 o 
   6   3   8      575.89      625.55     26.39 o 
   7   3   8      199.65      247.29     19.81 o 
   8   3   8       27.15       26.94     13.09 o 
   9   3   8      341.76      310.82     53.19 o 
  10   3   8       26.42       27.00     18.09 o 
  11   3   8      366.15      322.48     53.05 o 
 -13   4   8      177.09       57.23     36.60 o 
 -12   4   8      664.34      721.23     87.39 o 
 -11   4   8     1161.15     1128.22     75.80 o 
 -10   4   8      421.65      423.57     34.06 o 
  -9   4   8      217.62      249.21     53.60 o 
  -8   4   8       90.70       52.43     20.90 o 
  -7   4   8     1694.62     1669.26    114.05 o 
  -6   4   8      165.18      143.52     12.61 o 
  -5   4   8     2444.85     2213.94    100.07 o 
  -4   4   8      128.21      135.91      9.94 o 
  -3   4   8      225.14      168.19      8.98 o 
  -2   4   8     1919.56     2073.99     61.00 o 
  -1   4   8     2014.36     2335.12     68.06 o 
   0   4   8     3943.72     4336.86    133.03 o 
   1   4   8     1483.53     1446.51     46.74 o 
   2   4   8       29.03       26.73      6.03 o 
   3   4   8     5000.50     5143.36    157.50 o 
   4   4   8      711.88      755.09     26.80 o 
   5   4   8     3479.47     3493.90    115.90 o 
   6   4   8      214.24      170.52     14.53 o 
   7   4   8       31.21       29.95     13.02 o 
   8   4   8      431.52      414.18     38.11 o 
   9   4   8      575.34      574.15     48.18 o 
  10   4   8      179.68      238.93     43.18 o 
 -13   5   8       34.23       60.66     40.03 o 
 -12   5   8        5.50       28.51     32.35 o 
 -11   5   8      117.53      126.93     37.08 o 
 -10   5   8      148.21      139.20     34.61 o 
  -9   5   8      325.07      359.69     50.65 o 
  -8   5   8      253.97      290.88     43.25 o 
  -7   5   8     1118.48     1100.12     79.92 o 
  -6   5   8     1105.31     1136.58     81.08 o 
  -5   5   8      130.51      142.22     11.86 o 
  -4   5   8      197.21      268.81     15.76 o 
  -3   5   8     1769.15     1728.96     55.58 o 
  -2   5   8     3945.52     3971.69    126.93 o 
  -1   5   8      297.81      289.17     12.68 o 
   0   5   8     5307.02     5424.99    157.84 o 
   1   5   8     1763.40     1734.24     52.98 o 
   2   5   8     1258.45     1140.21     38.11 o 
   3   5   8       40.69       59.97      8.02 o 
   4   5   8     2174.66     2110.86     77.31 o 
   5   5   8      622.14      585.87     28.92 o 
   6   5   8      832.25      869.35     58.94 o 
   7   5   8      453.95      430.63     31.80 o 
   8   5   8     1274.75     1307.04     69.22 o 
   9   5   8      508.29      466.75     95.54 o 
  10   5   8      216.94      239.06     33.31 o 
 -13   6   8      268.16      246.88     54.97 o 
 -12   6   8       54.71       68.26     37.70 o 
 -11   6   8     1215.67     1189.77    125.22 o 
 -10   6   8      149.66      156.34     36.67 o 
  -9   6   8     1981.84     1703.33    168.26 o 
  -8   6   8      136.51      107.67     28.72 o 
  -7   6   8     1456.75     1593.12    156.68 o 
  -6   6   8     1941.55     1973.16    106.24 o 
  -5   6   8     3485.47     3487.60    181.42 o 
  -4   6   8      189.93      170.52     10.08 o 
  -3   6   8     6606.82     6542.51    203.77 o 
  -2   6   8       14.91       34.13      6.10 o 
  -1   6   8      987.22      903.20     30.71 o 
   0   6   8     1123.42     1057.35     31.94 o 
   1   6   8       93.33       95.82      7.95 o 
   2   6   8      311.73      295.33     14.26 o 
   3   6   8     1998.01     2067.68     69.84 o 
   4   6   8     1126.85     1026.71     48.11 o 
   5   6   8      969.08     1049.26     65.18 o 
   6   6   8     1255.63     1275.30     78.68 o 
   7   6   8      698.24      617.47     40.99 o 
   8   6   8      467.89      523.57     46.61 o 
   9   6   8        2.71       -8.98     17.07 o 
 -13   7   8      656.32      810.61    104.45 o 
 -12   7   8      150.02      209.32     49.62 o 
 -11   7   8     1316.83     1281.74    135.30 o 
 -10   7   8      114.20      102.74     34.82 o 
  -9   7   8      171.35      134.13     36.19 o 
  -8   7   8      985.86      800.60     88.28 o 
  -7   7   8      654.73      696.29     51.20 o 
  -6   7   8      921.81      970.10     60.18 o 
  -5   7   8     3614.88     3496.78    183.07 o 
  -4   7   8      144.32      146.06     11.31 o 
  -3   7   8      520.65      501.29     23.44 o 
  -2   7   8      729.65      751.39     26.04 o 
  -1   7   8      153.90      189.51     10.21 o 
   0   7   8       84.24      112.13      7.95 o 
   1   7   8     3930.38     3829.13    113.16 o 
   2   7   8      377.24      335.91     15.90 o 
   3   7   8      584.70      642.00     34.20 o 
   4   7   8       14.00       12.82     13.37 o 
   5   7   8     2211.26     2208.12    125.84 o 
   6   7   8      354.53      377.10     37.22 o 
   7   7   8      326.26      314.04     45.65 o 
   8   7   8       65.75       48.25     23.44 o 
   9   7   8      269.91      316.31     53.12 o 
 -13   8   8      110.77      131.66     49.76 o 
 -12   8   8       65.29       70.12     41.47 o 
 -11   8   8       30.36      -15.83     29.47 o 
 -10   8   8      159.62      205.07     45.85 o 
  -9   8   8      993.28      964.14    105.62 o 
  -8   8   8      584.19      661.74     51.47 o 
  -7   8   8       19.38       14.74     12.06 o 
  -6   8   8     2111.88     2070.08    111.10 o 
  -5   8   8     1100.48     1192.23     58.67 o 
  -4   8   8      184.94      243.66     18.85 o 
  -3   8   8       84.00       70.80     10.62 o 
  -2   8   8      660.07      553.31     23.99 o 
  -1   8   8      429.14      401.77     17.27 o 
   0   8   8     1805.92     1807.78     52.71 o 
   1   8   8        6.61        3.98      5.76 o 
   2   8   8     4984.71     5114.71    177.45 o 
   3   8   8       59.13       60.79     17.00 o 
   4   8   8      106.06       81.01     18.71 o 
   5   8   8      845.00      876.75     60.93 o 
   6   8   8      732.22      802.04     59.42 o 
   7   8   8       20.59       42.49     20.84 o 
   8   8   8       94.42       26.25     22.00 o 
 -12   9   8       47.32       92.12     44.55 o 
 -11   9   8      383.37      341.46     64.56 o 
 -10   9   8      277.54      316.65     57.64 o 
  -9   9   8      785.99      768.05     60.79 o 
  -8   9   8      870.07      914.31     67.51 o 
  -7   9   8     1106.23     1097.03     78.13 o 
  -6   9   8      116.99      125.49     24.74 o 
  -5   9   8       24.43       50.65     10.62 o 
  -4   9   8      246.76      193.83     18.44 o 
  -3   9   8      388.22      479.91     27.48 o 
  -2   9   8      780.11      780.66     32.01 o 
  -1   9   8      211.22      190.68     11.72 o 
   0   9   8     1311.02     1351.65     40.92 o 
   1   9   8     1136.81      981.68     39.07 o 
   2   9   8     4675.84     4573.73    189.44 o 
   3   9   8      771.39      779.70     52.16 o 
   4   9   8      110.25      109.11     26.73 o 
   5   9   8      382.84      415.89     39.34 o 
   6   9   8     1047.16     1022.12     71.49 o 
   7   9   8      889.02     1034.66    153.25 o 
   8   9   8     1036.85     1113.00     79.16 o 
 -12  10   8      289.12      386.22     69.98 o 
 -11  10   8     1213.02     1248.43    137.83 o 
 -10  10   8      204.43      206.85     30.71 o 
  -9  10   8      425.22      517.54     53.80 o 
  -8  10   8      300.17      254.69     31.46 o 
  -7  10   8       89.06       63.81     19.19 o 
  -6  10   8      522.11      585.18     38.59 o 
  -5  10   8      470.79      663.59     43.39 o 
  -4  10   8      197.94      191.63     20.63 o 
  -3  10   8     2650.49     2293.24    127.76 o 
  -2  10   8      190.43      253.39     19.88 o 
  -1  10   8       49.56       16.72      8.77 o 
   0  10   8      743.61      716.78     37.08 o 
   1  10   8      599.60      564.14     31.53 o 
   2  10   8      471.75      396.50     31.05 o 
   3  10   8     1740.27     1747.60     89.79 o 
   4  10   8       38.79       59.63     28.17 o 
   5  10   8     1467.53     1351.38     85.40 o 
   6  10   8      198.05      172.72     29.95 o 
   7  10   8      169.62      232.28     74.43 o 
 -12  11   8      202.82      249.82     37.29 o 
 -11  11   8      279.74      284.64     61.55 o 
 -10  11   8      333.54      404.65     43.52 o 
  -9  11   8      171.56      160.11     27.69 o 
  -8  11   8      182.21      230.02     32.14 o 
  -7  11   8     2903.21     2837.44    187.86 o 
  -6  11   8     1473.79     1424.31     81.70 o 
  -5  11   8      376.00      410.20     39.62 o 
  -4  11   8      200.28      302.67     42.22 o 
  -3  11   8     1279.47     1344.12    110.42 o 
  -2  11   8     1140.61     1054.06     49.96 o 
  -1  11   8       98.77       60.52     14.74 o 
   0  11   8      458.48      486.28     57.09 o 
   1  11   8      103.39       93.49     17.55 o 
   2  11   8      150.07      161.13     24.88 o 
   3  11   8     1314.08     1343.91     72.45 o 
   4  11   8       66.41       25.56     21.32 o 
   5  11   8      230.04      203.70     51.27 o 
   6  11   8       35.82       25.91     28.58 o 
 -11  12   8      522.55      615.89     59.42 o 
 -10  12   8       45.81       37.83     52.77 o 
  -9  12   8      680.77      754.34     66.14 o 
  -8  12   8      567.55      490.33     47.77 o 
  -7  12   8      944.04      855.64     60.31 o 
  -6  12   8     1919.02     1967.68    110.62 o 
  -5  12   8       54.14       84.51     17.55 o 
  -4  12   8      739.39      728.43     58.33 o 
  -3  12   8      425.41      375.80     31.19 o 
  -2  12   8      579.25      688.88     45.17 o 
  -1  12   8      201.29      165.52     20.56 o 
   0  12   8     1287.69     1142.20     67.03 o 
   1  12   8       33.85       -7.13     25.50 o 
   2  12   8      291.61      275.46     41.67 o 
   3  12   8      229.24      175.25     67.17 o 
   4  12   8      191.27      128.37     64.91 o 
   5  12   8       63.23       98.01     34.48 o 
   6  12   8      417.82      347.56     56.13 o 
 -11  13   8      238.29      335.43     44.76 o 
 -10  13   8       29.18        8.16     21.66 o 
  -9  13   8     1042.79      983.60     88.83 o 
  -8  13   8      747.89      802.45     70.05 o 
  -7  13   8      166.12      150.58     20.36 o 
  -6  13   8      436.04      416.24     49.35 o 
  -5  13   8      191.07      256.82     27.55 o 
  -4  13   8       97.80       71.01     18.92 o 
  -3  13   8     2267.32     2082.83    123.30 o 
  -2  13   8      263.29      277.24     35.23 o 
  -1  13   8      237.82      279.09     34.95 o 
   0  13   8      985.04     1012.11    109.05 o 
   1  13   8       64.66       52.30     32.14 o 
   2  13   8      251.44      199.52     52.57 o 
   4  13   8       38.74       22.62     41.33 o 
   5  13   8      931.35      904.23    138.11 o 
 -10  14   8      446.90      497.59     54.97 o 
  -9  14   8       41.25       36.19     25.15 o 
  -8  14   8       15.73       23.37     23.17 o 
  -7  14   8     1751.51     1612.58     93.62 o 
  -6  14   8      111.10       80.26     20.15 o 
  -5  14   8      389.21      446.80     38.86 o 
  -4  14   8      619.38      666.95     59.29 o 
  -3  14   8     1032.99      989.77     76.22 o 
  -2  14   8       38.25       37.42     21.25 o 
  -1  14   8        3.49       12.75     16.18 o 
   0  14   8        0.48       21.32     23.17 o 
   1  14   8      288.37      235.64     58.26 o 
   2  14   8       99.84       45.51     40.37 o 
 -10  15   8        5.67       33.86     28.51 o 
  -9  15   8      336.34      311.99     43.86 o 
  -8  15   8      193.24      239.47     40.71 o 
  -7  15   8      618.65      618.63     47.43 o 
  -6  15   8      891.91      899.30     72.99 o 
  -5  15   8      630.94      669.01     60.38 o 
  -4  15   8      435.12      370.18     43.39 o 
  -3  15   8       36.15       21.38     24.67 o 
  -2  15   8      492.61      539.81     53.25 o 
  -1  15   8      388.61      344.48     41.12 o 
   0  15   8     1405.13     1343.64    100.20 o 
   1  15   8      165.42      112.13     46.95 o 
   2  15   8      122.68      216.10     61.07 o 
  -9  16   8      241.36      309.80     46.26 o 
  -8  16   8      754.76      699.51     50.44 o 
  -7  16   8       21.70       12.47     18.03 o 
  -6  16   8      290.58      356.95     42.43 o 
  -5  16   8      268.20      304.66     41.05 o 
  -4  16   8      173.98      183.82     42.84 o 
  -3  16   8     1085.34     1017.05     81.70 o 
  -2  16   8      579.16      710.88    100.14 o 
  -1  16   8      646.05      625.21     94.04 o 
   0  16   8      432.59      509.93     54.56 o 
   1  16   8       66.84       82.59     28.31 o 
  -7  17   8       48.54       66.96     25.22 o 
  -6  17   8      300.46      388.82     46.81 o 
  -5  17   8      838.09      916.50     78.89 o 
  -4  17   8       89.98       91.36     31.12 o 
  -3  17   8     1276.82     1204.57    139.27 o 
  -2  17   8      653.90      829.18    114.39 o 
  -1  17   8      292.97      365.72     75.46 o 
   1 -21   9      216.10      280.26     71.97 o 
   2 -21   9      135.54      165.04     42.29 o 
   3 -21   9       10.85       40.92     34.34 o 
   4 -21   9       27.62       10.90     28.85 o 
   5 -21   9       86.26       58.05     24.19 o 
   6 -21   9      164.10      217.75     33.10 o 
   7 -21   9       86.86       38.66     31.19 o 
  -1 -20   9        7.21       32.42     21.93 o 
   0 -20   9      116.82       92.25     26.04 o 
   1 -20   9        5.88      -10.14     18.37 o 
   2 -20   9       38.38       54.15     21.45 o 
   3 -20   9       58.24       23.03     19.60 o 
   4 -20   9      383.04      329.81     54.76 o 
   5 -20   9      107.41       79.51     23.99 o 
   6 -20   9       45.39       56.13     19.88 o 
   7 -20   9      327.73      252.70     30.71 o 
   8 -20   9       91.14      108.77     37.63 o 
   9 -20   9      209.81      209.25     48.53 o 
  -3 -19   9      117.96      142.22     27.62 o 
  -2 -19   9       42.16       41.26     21.80 o 
  -1 -19   9      221.20      260.04     33.04 o 
   0 -19   9       57.75       82.04     35.71 o 
   1 -19   9     1493.91     1567.21     95.06 o 
   2 -19   9      259.74      272.44     34.68 o 
   3 -19   9      631.17      524.05     43.45 o 
   4 -19   9      626.22      621.72     59.22 o 
   5 -19   9        1.82        8.98     16.86 o 
   6 -19   9      126.62      167.37     25.22 o 
   7 -19   9       11.98       25.36     17.89 o 
   8 -19   9       34.98       47.63     25.91 o 
   9 -19   9      754.61      688.95     51.40 o 
  10 -19   9      624.14      668.39     84.44 o 
  -4 -18   9       10.83       14.87     18.64 o 
  -3 -18   9        5.84       26.11     18.23 o 
  -2 -18   9      301.48      324.12     32.28 o 
  -1 -18   9      167.44      173.81     26.94 o 
   0 -18   9        2.26      -12.34     16.79 o 
   1 -18   9      534.72      570.59     45.85 o 
   2 -18   9      332.64      278.13     44.34 o 
   3 -18   9       65.11       43.80     18.16 o 
   4 -18   9        9.98       25.22     13.91 o 
   5 -18   9      728.76      757.42     57.78 o 
   6 -18   9      123.14      185.53     25.22 o 
   7 -18   9      237.21      253.53     38.45 o 
   8 -18   9      394.27      475.87     39.20 o 
   9 -18   9      629.24      626.72     47.43 o 
  10 -18   9      210.46      308.08     33.58 o 
  -5 -17   9       21.01        2.40     21.25 o 
  -4 -17   9       49.35       66.28     25.56 o 
  -3 -17   9       46.77       27.21     17.41 o 
  -2 -17   9       13.41       29.13     16.38 o 
  -1 -17   9      103.89       63.60     20.29 o 
   0 -17   9        0.55        8.36     16.11 o 
   1 -17   9      821.98      787.58     54.76 o 
   2 -17   9       11.03       -2.88     14.53 o 
   3 -17   9       27.52       16.52     14.05 o 
   4 -17   9      294.76      175.87     30.64 o 
   5 -17   9       98.11       90.40     21.59 o 
   6 -17   9      108.01      179.78     24.67 o 
   7 -17   9     1604.03     1532.25     73.41 o 
   8 -17   9      786.60      843.30     56.61 o 
   9 -17   9        8.61       47.98     19.88 o 
  10 -17   9        5.11       48.25     20.29 o 
  11 -17   9       26.85       16.45     19.26 o 
  -6 -16   9       32.68       29.13     51.61 o 
  -5 -16   9        1.84       16.31     20.56 o 
  -4 -16   9       33.80       53.05     22.75 o 
  -3 -16   9       71.42       41.47     16.18 o 
  -2 -16   9        1.70       45.65     15.90 o 
  -1 -16   9        6.23       11.99     15.01 o 
   0 -16   9       66.08       43.93     20.29 o 
   1 -16   9        3.72       16.79     14.87 o 
   2 -16   9       40.08       41.19     16.72 o 
   3 -16   9       28.43       22.07     15.42 o 
   4 -16   9      145.74       94.24     15.56 o 
   5 -16   9       38.36       56.00     11.51 o 
   6 -16   9       69.97       67.92     14.05 o 
   7 -16   9        1.94       16.38     17.96 o 
   8 -16   9       28.58       34.20     15.76 o 
   9 -16   9      110.37      106.51     21.04 o 
  10 -16   9      387.21      350.99     34.41 o 
  11 -16   9      119.47      100.41     22.55 o 
  -6 -15   9      362.54      374.70     43.25 o 
  -5 -15   9      458.29      427.61     60.79 o 
  -4 -15   9        0.68        2.95     18.37 o 
  -3 -15   9       28.68       39.27     15.01 o 
  -2 -15   9      192.53      154.08     20.29 o 
  -1 -15   9       50.11       53.60     15.97 o 
   0 -15   9      875.14      794.91     53.19 o 
   1 -15   9     1216.20     1211.90     65.32 o 
   2 -15   9      380.68      411.64     30.77 o 
   3 -15   9      462.47      398.42     26.94 o 
   4 -15   9      263.59      207.67     17.07 o 
   5 -15   9        6.03       36.39     10.62 o 
   6 -15   9      107.45      123.37     17.07 o 
   7 -15   9     1447.72     1376.60     65.93 o 
   8 -15   9       74.28       76.90     18.09 o 
   9 -15   9     1136.52     1116.15     66.14 o 
  10 -15   9      543.79      483.54     40.71 o 
  11 -15   9       48.96       66.62     19.53 o 
  12 -15   9        0.74       25.15     18.78 o 
  -7 -14   9     1563.94     1746.58    112.13 o 
  -6 -14   9       76.93      112.95     25.84 o 
  -5 -14   9      523.86      540.22     80.60 o 
  -4 -14   9      533.05      495.33     44.96 o 
  -3 -14   9       81.33      116.17     23.44 o 
  -2 -14   9       31.70       10.69     12.41 o 
  -1 -14   9      298.56      313.36     34.27 o 
   0 -14   9      473.09      540.15     35.37 o 
   1 -14   9      259.42      303.90     34.75 o 
   2 -14   9        1.97        0.07      8.70 o 
   3 -14   9      177.82      186.36     15.35 o 
   4 -14   9      158.41      197.12     15.90 o 
   5 -14   9       30.60       42.22     11.10 o 
   6 -14   9      196.42      200.61     18.92 o 
   7 -14   9      666.96      685.18     38.79 o 
   8 -14   9      284.47      284.92     27.69 o 
   9 -14   9      669.33      703.28     48.66 o 
  10 -14   9       31.17       38.31     27.14 o 
  11 -14   9       65.84      109.66     21.38 o 
  12 -14   9      125.63      138.45     23.37 o 
  -8 -13   9      118.36      145.03     28.79 o 
  -7 -13   9       81.16      107.33     26.11 o 
  -6 -13   9      205.47      152.91     27.21 o 
  -5 -13   9        0.46        3.56     15.01 o 
  -4 -13   9      818.66      875.79     63.12 o 
  -3 -13   9      338.09      411.16     48.53 o 
  -2 -13   9     3630.81     3867.51    184.64 o 
  -1 -13   9       49.16       73.68     14.26 o 
   0 -13   9      106.59      104.93     15.49 o 
   1 -13   9       65.90       63.26      9.94 o 
   2 -13   9      182.67      197.67     13.98 o 
   3 -13   9       97.10       90.61     11.03 o 
   4 -13   9      120.16      111.79     12.20 o 
   5 -13   9       15.20       18.44      8.50 o 
   6 -13   9      857.87      845.08     44.76 o 
   7 -13   9      217.64      245.99     26.80 o 
   8 -13   9        3.84        8.98     12.89 o 
   9 -13   9        1.61       19.19     12.68 o 
  10 -13   9      493.99      452.90     34.13 o 
  11 -13   9        8.27       22.21     15.08 o 
  12 -13   9      401.29      337.01     38.18 o 
  -8 -12   9       75.16      115.08     28.79 o 
  -7 -12   9      438.65      478.95     62.58 o 
  -6 -12   9      598.79      564.83     48.39 o 
  -5 -12   9      504.89      501.57     75.19 o 
  -4 -12   9        0.98       -0.48     13.16 o 
  -3 -12   9      295.41      285.40     30.29 o 
  -2 -12   9      423.83      420.90     47.77 o 
  -1 -12   9       65.16       54.90     15.83 o 
   0 -12   9      745.40      743.51     36.67 o 
   1 -12   9      471.62      390.53     19.47 o 
   2 -12   9      439.03      417.47     27.55 o 
   3 -12   9      106.94      100.96     10.83 o 
   4 -12   9      494.98      484.16     20.70 o 
   5 -12   9       26.76       35.30      8.91 o 
   6 -12   9     1169.45     1087.30     47.98 o 
   7 -12   9      276.19      288.75     20.29 o 
   8 -12   9       55.67       42.70     13.09 o 
   9 -12   9     1593.41     1514.85     74.30 o 
  10 -12   9      791.90      758.04     62.64 o 
  11 -12   9      120.25      155.45     20.90 o 
  12 -12   9       42.70       79.30     17.61 o 
  -9 -11   9      133.44      122.00     29.81 o 
  -8 -11   9      405.64      395.33     71.55 o 
  -7 -11   9     1142.13     1213.34     81.15 o 
  -6 -11   9      507.83      618.97     48.80 o 
  -5 -11   9      288.44      279.30     42.91 o 
  -4 -11   9       68.43       83.96     17.82 o 
  -3 -11   9      280.07      282.04     32.28 o 
  -2 -11   9      543.65      666.13     41.88 o 
  -1 -11   9     2436.51     2378.37     94.58 o 
   0 -11   9      985.98      906.77     42.01 o 
   1 -11   9     3287.94     3198.30    113.16 o 
   2 -11   9      129.16      101.64     10.21 o 
   3 -11   9     1119.39     1061.32     40.71 o 
   4 -11   9      349.82      339.34     17.27 o 
   5 -11   9      173.25      222.89     14.32 o 
   6 -11   9      279.36      299.51     19.74 o 
   7 -11   9     1747.61     1715.12     71.76 o 
   8 -11   9       24.50       13.91     11.38 o 
   9 -11   9     2393.73     2342.59    108.36 o 
  10 -11   9      285.42      279.30     24.95 o 
  11 -11   9       16.57       22.14     13.91 o 
  12 -11   9        6.93       25.15     13.91 o 
  13 -11   9      288.66      357.77     38.04 o 
  -9 -10   9       88.73      125.56     50.65 o 
  -8 -10   9      162.85      197.87     27.76 o 
  -7 -10   9      141.13      146.74     22.48 o 
  -6 -10   9       62.28       63.26     16.38 o 
  -5 -10   9       34.88       53.53     15.49 o 
  -4 -10   9      871.49      867.70     58.87 o 
  -3 -10   9      834.65      835.35     42.01 o 
  -2 -10   9      343.52      323.09     26.66 o 
  -1 -10   9      284.06      214.05     13.98 o 
   0 -10   9      164.38      142.49     12.20 o 
   1 -10   9      574.10      513.77     22.21 o 
   2 -10   9       87.82       78.13     10.83 o 
   3 -10   9      317.38      283.75     13.02 o 
   4 -10   9      275.32      286.36     14.60 o 
   5 -10   9      846.82      857.35     35.43 o 
   6 -10   9      687.43      710.75     29.13 o 
   7 -10   9     2977.93     2987.74    119.26 o 
   8 -10   9       56.36       69.77     13.84 o 
   9 -10   9      116.83       92.60     22.28 o 
  10 -10   9       32.26       27.42     13.50 o 
  11 -10   9        0.38        6.03     12.95 o 
  12 -10   9      252.04      233.51     29.88 o 
  13 -10   9       61.94       63.88     23.44 o 
 -10  -9   9      242.71      259.69     37.08 o 
  -9  -9   9       21.49       31.60     22.69 o 
  -8  -9   9      268.11      302.74     31.87 o 
  -7  -9   9      195.96      218.91     25.63 o 
  -6  -9   9      397.86      389.16     62.30 o 
  -5  -9   9      192.53      188.55     21.93 o 
  -4  -9   9      738.83      723.50     37.01 o 
  -3  -9   9      224.30      225.56     16.93 o 
  -2  -9   9       66.04       93.28     20.15 o 
  -1  -9   9     1915.05     1874.33     74.78 o 
   0  -9   9       10.64       17.48     10.49 o 
   1  -9   9     3878.80     4169.83    136.67 o 
   2  -9   9     3244.32     3287.47    115.76 o 
   3  -9   9       53.27       65.59      6.92 o 
   4  -9   9     2408.69     2456.57     78.48 o 
   5  -9   9        0.65        2.06      6.24 o 
   6  -9   9      154.41      166.55     14.94 o 
   7  -9   9     1279.97     1230.07     48.87 o 
   8  -9   9      290.00      323.02     24.33 o 
   9  -9   9        4.59        6.03     11.51 o 
  10  -9   9      299.82      288.14     24.40 o 
  11  -9   9       23.69       15.97     12.61 o 
  12  -9   9      282.94      337.49     34.89 o 
  13  -9   9        0.22        5.69     19.47 o 
 -10  -8   9       56.78       71.14     20.77 o 
  -9  -8   9      423.99      376.14     46.47 o 
  -8  -8   9     1077.33     1161.53     74.16 o 
  -7  -8   9      196.33      229.67     37.56 o 
  -6  -8   9      155.71      180.60     32.97 o 
  -5  -8   9       94.95      113.16     14.60 o 
  -4  -8   9      210.44      152.02     14.60 o 
  -3  -8   9      265.69      227.75     29.95 o 
  -2  -8   9      741.65      708.07     31.66 o 
  -1  -8   9     1697.12     1680.16     82.52 o 
   0  -8   9     3946.01     3772.79    143.79 o 
   1  -8   9     7317.76     7294.18    254.42 o 
   2  -8   9     3494.97     3375.33    111.10 o 
   3  -8   9      220.65      198.42     13.02 o 
   4  -8   9       72.00       81.77      8.22 o 
   5  -8   9     1325.95     1288.60     43.66 o 
   6  -8   9       86.47       94.17     10.14 o 
   7  -8   9      555.10      547.83     26.11 o 
   8  -8   9      153.15      130.02     21.93 o 
   9  -8   9     1004.57      955.64     49.76 o 
  10  -8   9      525.74      560.92     35.64 o 
  11  -8   9       88.09       68.13     14.53 o 
  12  -8   9       56.95       47.02     19.47 o 
  13  -8   9      203.43      209.87     31.66 o 
 -11  -7   9       51.62       47.77     37.42 o 
 -10  -7   9      326.06      277.24     34.68 o 
  -9  -7   9       61.81       45.37     41.74 o 
  -8  -7   9     1201.84     1116.91     95.82 o 
  -7  -7   9     1217.98     1166.67     96.98 o 
  -6  -7   9     1977.19     2007.16    126.04 o 
  -5  -7   9       20.57       43.86     12.27 o 
  -4  -7   9     1120.18     1029.93     56.13 o 
  -3  -7   9      149.31      142.90     15.49 o 
  -2  -7   9      968.71      929.32     44.21 o 
  -1  -7   9     5133.40     4865.44    228.78 o 
   0  -7   9     5576.09     5557.47    228.65 o 
   1  -7   9     1551.04     1397.64     47.70 o 
   2  -7   9      358.43      287.79     29.33 o 
   3  -7   9      735.59      738.23     27.76 o 
   4  -7   9      458.33      411.64     25.77 o 
   5  -7   9      821.89      784.50     28.17 o 
   6  -7   9       12.78       11.45      6.92 o 
   7  -7   9     1827.28     1799.90     73.82 o 
   8  -7   9     1267.15     1318.14     55.93 o 
   9  -7   9      954.00      926.37     42.56 o 
  10  -7   9       49.28       45.92     15.42 o 
  11  -7   9      180.01      170.32     16.79 o 
  12  -7   9        2.10        3.15     16.72 o 
  13  -7   9      311.90      321.31     35.71 o 
 -11  -6   9      113.91       84.92     25.91 o 
 -10  -6   9       58.52       11.86     23.85 o 
  -9  -6   9        1.12       27.76     21.93 o 
  -8  -6   9      151.66      176.90     48.59 o 
  -7  -6   9      202.31      244.68     30.50 o 
  -6  -6   9     2516.17     2610.85    132.55 o 
  -5  -6   9       50.05       77.93     13.71 o 
  -4  -6   9      370.66      381.35     32.35 o 
  -3  -6   9       14.86       11.72      8.64 o 
  -2  -6   9      301.74      281.49     17.61 o 
  -1  -6   9       11.25       17.27      7.95 o 
   0  -6   9      202.58      163.26     13.57 o 
   1  -6   9      278.01      228.58     15.35 o 
   2  -6   9     3469.48     3528.58    115.90 o 
   3  -6   9      458.06      489.57     27.00 o 
   4  -6   9      612.15      589.16     21.86 o 
   5  -6   9      208.05      234.20     12.82 o 
   6  -6   9     2479.73     2576.92     86.56 o 
   7  -6   9      294.60      303.76     19.74 o 
   8  -6   9      456.92      342.08     21.80 o 
   9  -6   9       53.73       33.79     12.89 o 
  10  -6   9       72.56      128.85     15.01 o 
  11  -6   9        1.36       -7.74     12.41 o 
  12  -6   9      362.35      332.62     34.34 o 
  13  -6   9        8.63       10.55     19.33 o 
 -11  -5   9        2.96       20.01     26.46 o 
 -10  -5   9      153.36      221.11     60.52 o 
  -9  -5   9       10.76        7.13     20.49 o 
  -8  -5   9      580.68      576.41     61.14 o 
  -7  -5   9     2145.19     2124.70    110.90 o 
  -6  -5   9      231.50      272.17     24.06 o 
  -5  -5   9      249.66      209.66     21.38 o 
  -4  -5   9       36.89       52.43     15.35 o 
  -3  -5   9      158.93      184.30     17.55 o 
  -2  -5   9      629.28      648.99     28.58 o 
  -1  -5   9     1777.74     1682.01     82.66 o 
   0  -5   9      310.51      247.29     20.56 o 
   1  -5   9      477.89      469.35     19.94 o 
   2  -5   9      252.51      206.71     14.12 o 
   3  -5   9      361.59      361.34     17.20 o 
   4  -5   9     3624.77     3893.49    129.68 o 
   5  -5   9       84.04       85.61      9.39 o 
   6  -5   9     1919.82     1887.15     64.56 o 
   7  -5   9     1035.92      995.12     40.16 o 
   8  -5   9      366.95      335.09     21.52 o 
   9  -5   9      145.75      201.16     17.61 o 
  10  -5   9      167.44      185.40     25.22 o 
  11  -5   9        0.58        1.37     13.09 o 
  12  -5   9      417.67      444.89     39.55 o 
 -12  -4   9      121.22      104.32     26.87 o 
 -11  -4   9        0.48        4.04     36.12 o 
 -10  -4   9      364.31      399.17     80.81 o 
  -9  -4   9      678.86      750.84     60.38 o 
  -8  -4   9     1497.56     1502.71     98.83 o 
  -7  -4   9     1686.99     1603.19     85.67 o 
  -6  -4   9     1320.01     1336.03     72.03 o 
  -5  -4   9      152.91      169.09     21.25 o 
  -4  -4   9        1.14       14.39     13.91 o 
  -3  -4   9     1373.63     1353.30     70.46 o 
  -2  -4   9       61.37       72.93     14.39 o 
  -1  -4   9      320.65      266.07     18.23 o 
   0  -4   9     3806.23     3672.45    169.84 o 
   1  -4   9      302.92      228.85     12.41 o 
   2  -4   9      283.53      222.89     15.97 o 
   3  -4   9      479.78      440.02     27.62 o 
   4  -4   9     4850.68     4867.15    139.48 o 
   5  -4   9       15.20       14.05      5.62 o 
   6  -4   9     1517.37     1584.34     58.53 o 
   7  -4   9     2931.12     2888.71    104.04 o 
   8  -4   9     1290.27     1179.90     50.79 o 
   9  -4   9      875.27      874.90     40.23 o 
  10  -4   9       95.40       37.76     11.03 o 
  11  -4   9        0.70       19.67     15.90 o 
  12  -4   9        2.93       26.87     18.23 o 
 -12  -3   9      269.43      159.56     59.97 o 
 -11  -3   9       21.38        0.75     34.82 o 
 -10  -3   9      329.38      383.06     58.74 o 
  -9  -3   9      214.40      210.28     29.47 o 
  -8  -3   9      603.84      641.73     60.38 o 
  -7  -3   9     1151.86     1204.43     78.55 o 
  -6  -3   9      104.96       75.74     14.94 o 
  -5  -3   9      779.46      764.21     44.07 o 
  -4  -3   9      215.55      186.84     17.41 o 
  -3  -3   9     1707.57     1906.27    108.91 o 
  -2  -3   9      624.21      601.84     38.38 o 
  -1  -3   9     1031.90     1107.04     55.93 o 
   0  -3   9      524.31      547.28     22.69 o 
   1  -3   9     4173.65     4357.63    151.20 o 
   2  -3   9      169.64      151.13     11.51 o 
   3  -3   9     4672.51     5141.58    148.32 o 
   4  -3   9      175.56      126.18      8.43 o 
   5  -3   9      898.85      881.14     28.79 o 
   6  -3   9     1144.51     1076.47     38.72 o 
   7  -3   9      448.85      420.07     21.80 o 
   8  -3   9      213.52      208.50     16.65 o 
   9  -3   9      361.88      337.69     22.00 o 
  10  -3   9      120.25       83.27     11.86 o 
  11  -3   9        0.50        7.13     15.08 o 
  12  -3   9      136.75      130.16     29.68 o 
 -12  -2   9        4.79       25.22     42.01 o 
 -11  -2   9       20.61       41.60     41.60 o 
 -10  -2   9       85.87       78.89     40.44 o 
  -9  -2   9        4.49       18.57     17.20 o 
  -8  -2   9       20.05       18.51     12.13 o 
  -7  -2   9      103.37       64.02     36.67 o 
  -6  -2   9     2229.38     2234.57    112.88 o 
  -5  -2   9      568.51      556.12     55.45 o 
  -4  -2   9      685.64      730.49     41.19 o 
  -3  -2   9     4752.13     5409.56    262.50 o 
  -2  -2   9     2181.05     2200.44    158.80 o 
  -1  -2   9     2540.50     2795.36    153.87 o 
   0  -2   9      111.44      110.90     10.14 o 
   1  -2   9        3.49       -2.33      6.17 o 
   2  -2   9     3279.31     3154.64     85.33 o 
   3  -2   9     5095.56     5538.90    159.35 o 
   4  -2   9      730.90      659.00     22.55 o 
   5  -2   9       94.25      100.89      8.29 o 
   6  -2   9     1486.34     1477.56     51.54 o 
   7  -2   9      237.00      283.48     18.30 o 
   8  -2   9      635.83      558.39     28.99 o 
   9  -2   9      185.00      203.83     16.93 o 
  10  -2   9      766.97      735.15     41.81 o 
  11  -2   9       19.21       27.83     18.09 o 
  12  -2   9      648.88      619.73     81.22 o 
 -11  -1   9       58.15       76.22     40.64 o 
 -10  -1   9      110.01       93.42     40.44 o 
  -9  -1   9      854.76      802.66     70.46 o 
  -8  -1   9     2214.35     2055.41    120.29 o 
  -7  -1   9      675.25      662.15     46.81 o 
  -6  -1   9     2469.40     2403.86    116.65 o 
  -5  -1   9      501.85      473.95     41.81 o 
  -4  -1   9     2007.12     1966.04    117.75 o 
  -3  -1   9     2851.36     2903.65    162.30 o 
  -2  -1   9      368.74      349.69     31.12 o 
  -1  -1   9     1093.35     1123.97     55.58 o 
   0  -1   9     2417.35     2236.22     74.43 o 
   1  -1   9      660.21      661.88     22.28 o 
   2  -1   9       22.76       62.44      6.10 o 
   3  -1   9        2.47        4.32      4.80 o 
   4  -1   9      194.40      222.61     11.10 o 
   5  -1   9      742.21      778.26     27.62 o 
   6  -1   9        1.17        3.08      8.91 o 
   7  -1   9     1531.75     1494.08     57.30 o 
   8  -1   9      193.05      214.12     17.13 o 
   9  -1   9      568.96      542.55     29.20 o 
  10  -1   9      584.15      602.46     40.30 o 
  11  -1   9        1.20       11.93     20.56 o 
  12  -1   9      217.95      195.95     31.53 o 
 -12   0   9        6.24       14.05     23.65 o 
 -10   0   9        2.85        6.24     28.24 o 
  -9   0   9      156.05      277.86     56.41 o 
  -8   0   9     1791.46     1730.13    102.81 o 
  -7   0   9     2919.81     2928.60    165.66 o 
  -6   0   9        1.31        5.76     10.42 o 
  -5   0   9       43.71       73.68     13.09 o 
  -4   0   9     4388.03     4566.54    223.37 o 
  -3   0   9      254.82      267.92     21.38 o 
  -2   0   9      719.38      579.91     29.61 o 
  -1   0   9     1116.48     1034.05     37.90 o 
   0   0   9     2583.50     2500.64     76.63 o 
   1   0   9       76.77       55.04      5.76 o 
   2   0   9      301.39      304.52     14.05 o 
   3   0   9     1057.83     1062.90     33.52 o 
   4   0   9       53.28       56.61      6.92 o 
   5   0   9      168.27      173.33     11.51 o 
   6   0   9     1036.68     1067.42     42.36 o 
   7   0   9     3626.33     3567.93    128.03 o 
   8   0   9      809.98      745.57     35.85 o 
   9   0   9      205.89      228.65     23.37 o 
  10   0   9        3.53       17.96     17.75 o 
  11   0   9        1.39       19.26     19.33 o 
 -12   1   9      110.15      131.18     34.48 o 
 -11   1   9      168.96      138.93     29.81 o 
  -9   1   9      146.06      205.21     47.43 o 
  -8   1   9        2.23       -5.00     20.22 o 
  -7   1   9      185.43      182.86     20.63 o 
  -6   1   9     2232.18     2338.55    132.49 o 
  -5   1   9      292.80      297.73     32.69 o 
  -4   1   9      457.06      538.65     30.09 o 
  -3   1   9      853.43      958.04     46.13 o 
  -2   1   9     1461.59     1361.11     59.56 o 
  -1   1   9       37.21       41.05      5.21 o 
   0   1   9       72.24       82.25      6.51 o 
   1   1   9     2017.85     2123.81     62.37 o 
   2   1   9        1.48        0.14      4.59 o 
   3   1   9       52.20       60.66      6.72 o 
   4   1   9      807.99      802.04     26.66 o 
   5   1   9      118.77      107.13      8.84 o 
   6   1   9      229.58      228.65     15.28 o 
   7   1   9     1598.20     1544.66     58.81 o 
   8   1   9        7.55       25.70      9.66 o 
   9   1   9        8.99       12.20     13.16 o 
  10   1   9      370.86      371.00     38.79 o 
  11   1   9       89.54       69.84     23.03 o 
 -13   2   9      254.27      303.01     52.77 o 
 -12   2   9      139.34      182.93     38.59 o 
 -11   2   9      280.21      280.53     42.91 o 
 -10   2   9       19.20        0.55     19.05 o 
  -9   2   9       22.62       36.12     19.60 o 
  -8   2   9     2816.03     2704.13    291.29 o 
  -7   2   9      929.56      960.57     51.13 o 
  -6   2   9     1101.90     1161.05     58.19 o 
  -5   2   9        1.87        3.43      6.10 o 
  -4   2   9     1614.30     1625.19     74.09 o 
  -3   2   9     1348.43     1441.30     62.92 o 
  -2   2   9      323.24      408.70     18.78 o 
  -1   2   9     1429.64     1384.48     43.86 o 
   0   2   9     1679.29     1730.47     50.72 o 
   1   2   9     2599.50     2607.08     85.95 o 
   2   2   9      919.59      851.53     29.13 o 
   3   2   9       14.80        6.99      5.14 o 
   4   2   9     2043.20     1940.88     61.68 o 
   5   2   9       12.02       15.97      6.99 o 
   6   2   9      134.84      159.97     12.61 o 
   7   2   9      341.15      358.60     20.29 o 
   8   2   9      543.07      564.21     37.42 o 
   9   2   9        0.71        4.59     13.02 o 
  10   2   9     1323.83     1265.16    124.54 o 
  11   2   9      141.63      123.64     26.73 o 
 -13   3   9      140.65      118.91     40.71 o 
 -12   3   9       41.33       53.67     31.25 o 
 -11   3   9      152.34      170.73     35.78 o 
 -10   3   9      969.09      874.49     90.88 o 
  -9   3   9     1256.29     1290.31    126.11 o 
  -8   3   9     2182.77     2096.81    197.25 o 
  -7   3   9     1117.02      995.05     71.97 o 
  -6   3   9       22.03       14.53      9.25 o 
  -5   3   9     1055.32      925.41     43.52 o 
  -4   3   9       85.15       80.05     10.62 o 
  -3   3   9      410.22      269.70     27.48 o 
  -2   3   9     3474.48     3539.28    109.94 o 
  -1   3   9     2224.40     2073.03     68.74 o 
   0   3   9    10169.72    10518.38    297.46 o 
   1   3   9     2665.58     2645.60     82.32 o 
   2   3   9     1194.45     1226.71     40.57 o 
   3   3   9       45.26       40.57      6.37 o 
   4   3   9      531.42      525.01     20.63 o 
   5   3   9     1531.29     1430.61     50.38 o 
   6   3   9       34.27       36.26      8.84 o 
   7   3   9      139.58      150.92     22.28 o 
   8   3   9      518.84      497.39     35.57 o 
   9   3   9      143.39      126.93     19.94 o 
  10   3   9       79.29      118.50     26.18 o 
 -13   4   9        1.87       12.75     32.83 o 
 -12   4   9       55.96       63.40     33.24 o 
 -11   4   9       13.48       16.72     13.78 o 
 -10   4   9      286.42      261.06     97.33 o 
  -9   4   9      110.49       75.46     25.43 o 
  -8   4   9        1.06        5.35     16.31 o 
  -7   4   9        6.88        5.69     12.75 o 
  -6   4   9       33.26       14.67     17.61 o 
  -5   4   9     1293.94     1275.92     68.81 o 
  -4   4   9     1151.01     1207.38     55.31 o 
  -3   4   9      124.23      114.80      9.39 o 
  -2   4   9     5131.77     5130.54    148.04 o 
  -1   4   9     5736.78     6209.28    176.14 o 
   0   4   9      630.78      551.60     20.08 o 
   1   4   9      399.49      397.25     19.47 o 
   2   4   9       76.03      123.78      9.32 o 
   3   4   9       15.73        7.33      6.17 o 
   4   4   9      676.86      660.30     24.61 o 
   5   4   9      237.98      259.35     15.35 o 
   6   4   9      264.01      289.23     21.25 o 
   7   4   9        6.89       15.63     12.27 o 
   8   4   9      685.17      669.14     43.18 o 
   9   4   9      137.13      153.46     27.21 o 
  10   4   9       61.86       64.77     23.65 o 
 -13   5   9        6.71       89.99     39.75 o 
 -12   5   9      221.62      222.27     47.77 o 
 -11   5   9      217.25      185.47     41.12 o 
 -10   5   9        0.42      -22.07     22.07 o 
  -9   5   9        2.00       10.69     22.34 o 
  -8   5   9       22.85       35.50     22.82 o 
  -7   5   9     1676.66     1544.66    150.58 o 
  -6   5   9      356.17      413.43     39.20 o 
  -5   5   9       21.89        4.66      8.91 o 
  -4   5   9     1257.36     1234.52     52.30 o 
  -3   5   9      350.65      303.49     14.12 o 
  -2   5   9     2288.28     2338.41     76.08 o 
  -1   5   9       16.02       22.89      5.00 o 
   0   5   9      297.46      247.08     11.51 o 
   1   5   9      399.78      418.98     18.64 o 
   2   5   9     1148.08     1040.28     35.43 o 
   3   5   9       49.55       52.09      9.60 o 
   4   5   9     2578.33     2611.81    102.33 o 
   5   5   9      211.71      182.52     18.85 o 
   6   5   9      850.08      805.06     47.02 o 
   7   5   9       63.31       29.13     13.91 o 
   8   5   9      315.23      304.04     28.65 o 
   9   5   9        9.06       33.45     20.77 o 
  10   5   9      329.86      363.05     48.32 o 
 -13   6   9       17.17       54.97     39.89 o 
 -12   6   9        9.88      -14.05     33.93 o 
 -11   6   9       26.29       47.57     31.87 o 
 -10   6   9      387.77      281.42     48.18 o 
  -9   6   9      821.10      778.67     86.22 o 
  -8   6   9        7.60       -5.83     21.18 o 
  -7   6   9     2116.66     2005.65    193.90 o 
  -6   6   9      369.75      418.98     29.40 o 
  -5   6   9      601.87      665.79     41.33 o 
  -4   6   9       91.45       91.77      8.64 o 
  -3   6   9      274.50      268.26     13.09 o 
  -2   6   9      173.00      163.40     10.14 o 
  -1   6   9     3196.97     3064.58     95.75 o 
   0   6   9     1275.66     1103.00     33.65 o 
   1   6   9      439.84      421.03     17.20 o 
   2   6   9      368.10      417.20     19.33 o 
   3   6   9      543.13      601.63     25.15 o 
   4   6   9      603.30      634.26     34.20 o 
   5   6   9      260.58      269.91     21.25 o 
   6   6   9        4.71        8.98     12.54 o 
   7   6   9      589.03      555.51     38.18 o 
   8   6   9      283.43      279.84     49.90 o 
   9   6   9       15.78       30.50     20.97 o 
 -12   7   9       35.68       37.49     37.83 o 
 -11   7   9      658.09      706.84     90.68 o 
 -10   7   9     1584.53     1492.57    153.12 o 
  -9   7   9     1450.88     1288.94    133.38 o 
  -8   7   9      211.46      280.94     47.02 o 
  -7   7   9      291.81      342.21     41.67 o 
  -6   7   9       26.37       33.10     11.65 o 
  -5   7   9       81.11       71.76     16.45 o 
  -4   7   9      814.85      862.77     58.26 o 
  -3   7   9       54.11       59.29     10.76 o 
  -2   7   9      473.55      389.78     19.40 o 
  -1   7   9      556.89      510.41     24.33 o 
   0   7   9      792.76      709.79     23.30 o 
   1   7   9      459.62      480.94     19.26 o 
   2   7   9      166.56      164.29     12.61 o 
   3   7   9      418.57      401.57     34.00 o 
   4   7   9      224.50      272.78     23.37 o 
   5   7   9       73.73      139.82     23.23 o 
   6   7   9     1618.53     1415.74     73.34 o 
   7   7   9      727.01      778.40     49.07 o 
   8   7   9        1.17       11.51     20.77 o 
   9   7   9      226.36      212.13     33.86 o 
 -12   8   9      272.70      327.62     64.43 o 
 -11   8   9       92.43      106.92     41.47 o 
 -10   8   9      242.41      215.28     48.46 o 
  -9   8   9      605.91      476.55     68.47 o 
  -8   8   9      124.93      105.14     19.88 o 
  -7   8   9      129.97       94.93     29.88 o 
  -6   8   9     2046.81     1919.43    128.30 o 
  -5   8   9      390.92      386.15     38.38 o 
  -4   8   9      283.62      260.58     20.49 o 
  -3   8   9      457.63      481.76     27.76 o 
  -2   8   9      882.04      828.50     41.12 o 
  -1   8   9       96.29       84.51      8.43 o 
   0   8   9       52.88       40.99      7.27 o 
   1   8   9       35.47       54.97      8.02 o 
   2   8   9     1294.18     1250.77     47.70 o 
   3   8   9      236.89      296.22     22.21 o 
   4   8   9      787.71      786.28     46.33 o 
   5   8   9        3.03       13.50     13.30 o 
   6   8   9      444.37      464.28     35.85 o 
   7   8   9        0.52       -0.27     15.76 o 
   8   8   9      493.83      472.78     46.74 o 
 -12   9   9      231.05      221.93     57.78 o 
 -11   9   9       19.69       30.23     40.64 o 
 -10   9   9        0.03       19.60     32.62 o 
  -9   9   9      124.72      104.73     22.62 o 
  -8   9   9      295.58      279.09     34.82 o 
  -7   9   9      173.13      197.53     27.14 o 
  -6   9   9      555.60      560.72     47.22 o 
  -5   9   9      263.77      239.95     21.73 o 
  -4   9   9      262.15      328.85     23.99 o 
  -3   9   9      206.85      214.87     18.64 o 
  -2   9   9        0.12        2.26      8.29 o 
  -1   9   9       47.09       40.16      9.05 o 
   0   9   9      329.21      345.71     15.97 o 
   1   9   9        1.76       -0.55      8.22 o 
   2   9   9     2545.76     2499.61     97.05 o 
   3   9   9      313.22      332.07     24.54 o 
   4   9   9     2041.25     1933.75     95.47 o 
   5   9   9      228.44      230.02     25.98 o 
   6   9   9       55.54       30.36     17.75 o 
   7   9   9       36.50       59.77     34.48 o 
 -12  10   9       18.51       93.35     50.79 o 
 -11  10   9       46.62       33.93     41.26 o 
 -10  10   9      809.47      745.15     62.10 o 
  -9  10   9      734.64      698.62     58.33 o 
  -8  10   9     1238.10     1134.04     83.00 o 
  -7  10   9      105.90      148.52     39.20 o 
  -6  10   9      440.62      512.81     46.81 o 
  -5  10   9       12.84        5.55     11.03 o 
  -4  10   9        2.39        6.37     10.42 o 
  -3  10   9      305.89      327.34     24.06 o 
  -2  10   9      602.42      515.89     46.06 o 
  -1  10   9      488.60      470.31     23.51 o 
   0  10   9      211.33      255.10     33.31 o 
   1  10   9      192.93      148.59     17.34 o 
   2  10   9      228.62      194.03     21.66 o 
   3  10   9      114.22      111.10     16.59 o 
   4  10   9       86.26       73.27     15.90 o 
   5  10   9      833.92      849.47     60.52 o 
   6  10   9      683.05      796.35     52.91 o 
   7  10   9      651.61      581.48     89.44 o 
 -11  11   9       11.01        3.02     20.97 o 
 -10  11   9      975.13      876.95     70.94 o 
  -9  11   9       18.24       15.22     19.81 o 
  -8  11   9      501.73      544.75     51.82 o 
  -7  11   9      315.58      356.40     40.23 o 
  -6  11   9      665.86      647.21     52.57 o 
  -5  11   9       37.81       41.12     13.78 o 
  -4  11   9       25.31       76.83     28.03 o 
  -3  11   9        5.26       10.55     12.61 o 
  -2  11   9      902.71      839.74     48.80 o 
  -1  11   9       81.92       81.97     18.37 o 
   0  11   9      162.22      193.14     22.28 o 
   1  11   9      271.42      296.70     45.03 o 
   2  11   9      372.29      331.39     60.93 o 
   3  11   9      144.31       93.76     32.49 o 
   4  11   9      331.13      435.98    137.01 o 
   5  11   9        0.61        1.78     17.89 o 
   6  11   9      777.97      836.11     71.21 o 
 -11  12   9       14.98       33.93     33.10 o 
 -10  12   9        0.86       16.18     21.93 o 
  -9  12   9        0.88       21.66     21.73 o 
  -8  12   9      557.63      506.09     50.92 o 
  -7  12   9      163.12      242.42     35.02 o 
  -6  12   9       27.45       37.42     15.08 o 
  -5  12   9      247.87      321.04     29.88 o 
  -4  12   9       14.45       -5.28     12.61 o 
  -3  12   9        7.71       35.16     16.59 o 
  -2  12   9      127.63      183.96     30.09 o 
  -1  12   9      304.89      313.36     29.33 o 
   0  12   9      110.24      116.93     24.74 o 
   1  12   9       39.56       47.22     24.54 o 
   2  12   9      151.95      179.43     30.84 o 
   3  12   9       62.48       76.28     25.84 o 
   4  12   9      266.21      199.38    110.35 o 
   5  12   9        4.32       28.10     34.41 o 
 -11  13   9      223.63      260.31     41.12 o 
 -10  13   9      212.09      346.12     45.65 o 
  -9  13   9        3.97       22.62     22.28 o 
  -8  13   9     1307.47     1247.34     95.82 o 
  -7  13   9      249.53      322.75     39.07 o 
  -6  13   9      359.43      324.94     30.91 o 
  -5  13   9      314.84      309.18     30.36 o 
  -4  13   9      493.82      463.39     36.12 o 
  -3  13   9       92.42       76.90     23.37 o 
  -2  13   9       74.97       62.92     24.13 o 
  -1  13   9      445.80      378.61     32.35 o 
   0  13   9       67.76      100.41     24.54 o 
   1  13   9       13.01       20.84     20.97 o 
   2  13   9      266.91      231.32     35.43 o 
   3  13   9       97.84       86.84     26.94 o 
   4  13   9       52.39       43.32     37.08 o 
 -10  14   9      901.20      881.75    121.11 o 
  -9  14   9      370.86      505.89     56.96 o 
  -8  14   9      132.25      120.29     31.60 o 
  -7  14   9       48.49       39.34     16.18 o 
  -6  14   9        5.83       23.51     16.93 o 
  -5  14   9      160.48      111.86     34.00 o 
  -4  14   9     1671.33     1632.05    115.28 o 
  -3  14   9        2.29       20.08     21.32 o 
  -2  14   9      867.67      740.01     85.33 o 
  -1  14   9      371.10      293.07     37.35 o 
   0  14   9      100.89      136.53     29.40 o 
   1  14   9      108.50      122.00     36.33 o 
   2  14   9      127.49      205.62     36.05 o 
   3  14   9       50.03       56.82     36.19 o 
  -9  15   9        1.15      -15.83     24.88 o 
  -8  15   9       12.30       36.53     26.87 o 
  -7  15   9       63.63       65.73     19.19 o 
  -6  15   9      111.20       84.58     32.28 o 
  -5  15   9        4.00       32.69     22.34 o 
  -4  15   9      881.92      912.46     75.60 o 
  -3  15   9       81.90       56.54     37.63 o 
  -2  15   9      653.35      489.57     49.83 o 
  -1  15   9      253.28      276.21     59.63 o 
   0  15   9       16.44       22.62     22.48 o 
   1  15   9        1.75        7.33     22.69 o 
   2  15   9       10.18        7.06     25.84 o 
  -8  16   9      677.98      707.25     73.47 o 
  -7  16   9        3.96       27.14     18.85 o 
  -6  16   9      352.80      287.66     38.59 o 
  -5  16   9       57.74      111.38     36.46 o 
  -4  16   9       90.18       78.27     28.44 o 
  -3  16   9       64.75       49.49     26.04 o 
  -2  16   9       37.48       17.00     35.09 o 
  -1  16   9       11.73      -11.03     36.39 o 
   0  16   9       11.39       31.73     38.18 o 
  -6  17   9       92.16      105.82     30.57 o 
  -5  17   9       60.01      124.40     30.84 o 
  -4  17   9        5.69       59.77     27.55 o 
  -3  17   9      115.77      132.01     49.62 o 
  -2  17   9       38.07       59.77     45.03 o 
   1 -21  10     1720.56     1875.36    125.08 o 
   2 -21  10      501.29      562.29     54.21 o 
   3 -21  10      517.06      516.78    124.33 o 
   4 -21  10       44.18        0.07     30.71 o 
   5 -21  10       56.27       16.59     21.38 o 
   6 -21  10      347.01      307.26     38.66 o 
   7 -21  10      393.30      423.64     40.71 o 
  -1 -20  10      543.58      642.41     54.56 o 
   0 -20  10      743.10      718.36     78.96 o 
   1 -20  10     1984.26     2205.65    127.76 o 
   2 -20  10      558.25      514.18     45.65 o 
   3 -20  10      467.07      408.08     40.16 o 
   4 -20  10       53.74       35.64     31.53 o 
   5 -20  10      107.54      140.50     28.65 o 
   6 -20  10      513.54      395.74     52.91 o 
   7 -20  10      809.41      756.67     55.24 o 
   8 -20  10      260.03      302.46     44.00 o 
  -3 -19  10       62.41       50.92     20.97 o 
  -2 -19  10       47.08       50.65     22.14 o 
  -1 -19  10      307.16      279.16     33.72 o 
   0 -19  10      571.83      544.27     51.95 o 
   1 -19  10      251.58      197.05     29.20 o 
   2 -19  10       29.27       57.44     42.36 o 
   3 -19  10      108.16      129.33     26.46 o 
   4 -19  10      645.19      579.22     46.95 o 
   5 -19  10     1319.63     1111.91     72.24 o 
   6 -19  10      144.33      178.20     31.94 o 
   7 -19  10      856.15      821.23     56.34 o 
   8 -19  10      357.42      376.21     63.47 o 
   9 -19  10      496.64      545.91     57.64 o 
  -4 -18  10       93.55       98.01     28.85 o 
  -3 -18  10       53.92       28.44     18.16 o 
  -2 -18  10        3.94        1.92     18.09 o 
  -1 -18  10       26.47       60.93     21.52 o 
   0 -18  10      296.70      280.19     34.20 o 
   1 -18  10      334.56      378.20     36.67 o 
   2 -18  10      148.73      146.74     24.13 o 
   3 -18  10      377.78      309.32     32.76 o 
   4 -18  10      874.56      701.22     60.86 o 
   5 -18  10      129.61      170.52     41.95 o 
   6 -18  10     1798.99     1733.48     95.20 o 
   7 -18  10       14.46       14.05     17.55 o 
   8 -18  10      155.68      178.27     49.96 o 
   9 -18  10       92.68      136.05     42.22 o 
  10 -18  10       66.26       73.47     22.28 o 
  -5 -17  10      448.21      565.24     56.48 o 
  -4 -17  10       70.50       40.30     26.18 o 
  -3 -17  10       47.05       84.65     20.01 o 
  -2 -17  10      141.90       78.82     23.85 o 
  -1 -17  10      514.73      556.81     44.82 o 
   0 -17  10     1187.25     1267.69     77.52 o 
   1 -17  10     3826.26     3605.97    195.20 o 
   2 -17  10      257.67      308.29     31.46 o 
   3 -17  10     2703.27     2715.17    135.23 o 
   4 -17  10       27.40       16.24     13.23 o 
   5 -17  10      242.36      229.19     23.37 o 
   6 -17  10     2283.43     2352.18    124.33 o 
   7 -17  10     2776.36     2701.80    141.12 o 
   8 -17  10      588.70      582.31     61.00 o 
   9 -17  10     1306.42     1270.23     75.46 o 
  10 -17  10      593.51      695.94     51.61 o 
  11 -17  10       47.20       58.19     21.38 o 
  -6 -16  10      683.80      815.95     68.95 o 
  -5 -16  10      150.31      152.16     30.43 o 
  -4 -16  10      101.84       39.96     34.41 o 
  -3 -16  10      201.70      156.34     29.13 o 
  -2 -16  10       95.67      101.09     19.74 o 
  -1 -16  10     1386.69     1422.25     84.78 o 
   0 -16  10      858.22      797.65     83.14 o 
   1 -16  10     1144.86     1154.81     71.07 o 
   2 -16  10      710.99      669.56     52.64 o 
   3 -16  10      123.08      167.37     21.25 o 
   4 -16  10      371.19      305.34     22.96 o 
   5 -16  10      325.94      335.36     22.55 o
[truncated: 364,002 more chars]
